# Supplementary material for: Long-term physical and mental health outcomes of Ebola Virus Disease survivors in Kenema District, Sierra Leone: A cross-sectional survey
Source: PLOS Glob Public Health. 2024 Nov 4;4(11):e0003421. doi: 10.1371/journal.pgph.0003421 (PMC11534246; doi:10.1371/journal.pgph.0003421)
Supplement: S1 Data — (XLSX) [file pgph.0003421.s003.xlsx]

## Sheet: Data
Identifier	D1	C1	C2	C3	D2	D4	D5	E1.1A	E1.1B	E1.1C	E1.1D	E1.1E	E1.1F	E1.1G	E1.1H	E1.1I	E1.1J	E1.1K	E1.1L	E1.1M	E1.1N	E1.1O	F2.1	F2.2	M1	H1.A	H1.B	H1.C	H1.D	H1.E	H1.F	H1.G	H1.H	H1.I	H1.J	H1.K	H1.L	H1.M	H1.N	H1.O	H1.P	H1.Q	H1.R	H1.S	H1.T	H1.U	H1_count
56	25	1	1	0	0	8	3	0	0	1	0	0	1	0	0	0	0	0	0	0	0	1			1	0	1	1	1	1	1	1	0	0	0	1	0	1	1	0	1	1	0	0	0	0	11
57	85	1	0	1	0	8	3	1	0	1	0	1	1	0	0	0	0	0	0	0	1	1	7	4	1	0	0	1	0	0	1	0	0	0	0	0	0	0	1	0	0	1	0	0	0	1	5
58	65	1	0	1	0	8	3	0	0	0	0	0	1	0	0	0	0	0	0	0	0	1	2	2	1	1	1	1	1	1	1	0	0	0	0	1	0	0	0	0	0	1	1	0	0	0	9
59	32	1	1	0	0	8	3	1	0	0	0	0	0	0	0	0	0	0	0	0	0	1	4	1	1	0	0	1	0	0	0	0	1	0	0	0	0	0	0	0	0	0	0	0	0	0	2
60	24	1	0	1	3	8	3	1	0	0	0	1	1	0	0	0	0	0	0	0	1	1			5	1	1	1	0	0	0	0	0	1	0	0	0	0	1	0	0	0	0	0	1	0	6
61	17	1	1	1	3	8	3	0	0	1	0	1	1	0	0	0	0	0	0	0	1	1			5	0	0	1	0	0	0	0	0	0	1	0	0	0	1	0	1	0	0	0	0	0	4
62	29	1	0	1	5	8	3	1	0	0	0	0	1	0	0	0	0	0	0	0	1	1	1	0	1	0	0	0	0	1	1	1	1	1	0	1	0	0	1	0	1	1	1	0	1	1	12
63	18	1	0	0	0	8	3	0	0	0	0	0	0	0	0	0	0	0	0	0	1	1	0	1	5	0	1	1	0	0	1	0	0	0	0	1	0	0	0	0	0	0	0	0	0	0	4
64	20	1	2	0	1	8	12	0	0	0	0	0	0	0	0	0	0	0	0	0	0	1	0	1	1	0	1	0	0	0	0	1	0	0	0	1	0	0	0	0	0	0	0	0	0	0	3
65	57	1	0	0	5	2	3	1	0	1	1	1	1	0	0	0	0	0	0	0	0	1	0	1	4	0	0	1	0	1	1	1	0	0	0	1	0	0	1	0	0	0	1	0	0	0	7
66	45	1	0	0	0	8	12	1	0	0	0	1	1	0	1	0	0	0	0	0	0	1	2	1	4	0	0	0	0	0	0	0	1	0	0	0	0	0	1	0	0	0	0	0	0	0	2
67	35	1	0	0	0	8	3	1	0	0	0	0	1	0	0	0	0	0	0	0	1	1	5	10	1	0	0	0	1	0	0	0	0	0	0	0	0	0	1	0	0	0	0	0	0	0	2
68	39	1	0	0	3	1	1	1	0	0	0	0	1	0	0	0	0	0	0	0	0	1	6	1	4	1	1	0	1	1	1	0	0	0	0	0	0	0	1	1	1	1	1	0	1	0	11
69	23	1	0	0	3	8	1	0	0	0	0	0	1	0	0	0	0	0	0	0	0	1	1	1	5	1	0	1	1	1	0	0	1	0	0	1	0	1	1	1	0	1	1	0	0	0	11
70	35	1	0	0	0	2	3	1	0	0	0	1	1	0	0	0	0	0	0	0	0	1	3	1	4	1	1	1	0	0	1	0	1	0	1	0	0	0	1	0	0	1	0	0	0	0	8
71	45	1	0	1	2	8	3	1	0	0	0	1	1	1	0	0	1	0	0	0	0	1	3	4	1	0	1	1	0	0	0	0	0	0	0	0	0	0	0	0	0	0	0	0	0	0	2
72	42	1	0	0	0	9	7	1	0	0	0	1	1	0	0	0	0	0	0	0	0	1	3	3	4	0	0	0	0	0	1	0	1	0	0	0	0	0	1	0	0	0	0	0	0	0	3
73	37	1	0	1	0	8	3	1	0	1	1	1	1	0	0	0	1	0	0	0	1	1	2	3	1	1	1	1	1	1	0	1	0	0	0	0	0	1	0	0	0	1	1	0	0	0	9
74	17	1	0	1	3	8	3	1	0	1	1	1	1	0	0	0	0	1	0	0	1	1			5	1	0	1	1	0	1	0	1	0	0	1	0	0	1	1	1	0	0	0	1	0	10
75	50	1	0	0	0	8	3	1	0	0	0	0	0	0	0	0	0	0	0	0	0	1	5	5	4	0	1	1	0	0	1	0	1	0	1	1	0	0	0	0	0	0	0	0	0	0	6
76	40	1	0	0	0	8	3	1	0	1	0	1	1	0	1	0	0	0	0	0	0	1	3	3	1	1	1	0	1	0	1	0	0	0	0	0	0	0	1	1	0	1	1	0	0	0	8
77	23	1	0	0	3	7	3	1	0	1	0	1	1	0	0	0	0	0	0	0	1	1	1	0	5	0	1	1	1	0	1	0	1	0	1	1	0	0	1	0	1	0	1	0	1	1	12
78	38	1	0	0	5	7	3	0	0	1	0	0	1	0	0	0	0	0	0	0	1	1	0	1	3	1	1	1	1	1	1	0	0	0	1	0	0	0	1	0	1	1	0	0	0	0	10
79	55	1	0	0	3	10	1	1	0	1	0	0	1	0	0	0	0	0	0	0	0	0	3	2	4	0	0	1	0	0	0	0	1	0	1	0	0	0	1	0	0	0	0	0	0	0	4
80	40	1	2	0	0	8	3	1	0	1	0	0	1	0	0	0	0	0	0	0	1	1	1	1	4	0	1	1	1	1	1	0	0	0	1	0	0	0	1	0	1	0	1	0	1	0	10
81	37	1	0	0	2	3	7	1	0	0	0	0	1	0	0	0	0	0	0	0	0	1	5	2	4	0	0	1	0	0	1	0	1	0	1	1	0	0	1	0	0	0	1	0	1	0	8
82	36	1	0	0	1	8	12	1	0	1	0	0	0	0	0	0	0	0	0	0	0	1	5	1	4	0	0	1	0	0	1	0	1	0	1	1	0	0	1	0	0	0	0	0	0	0	6
83	30	1	0	0	1	8	3	1	0	1	0	0	1	0	0	0	1	0	0	0	1	1	0	2	1	0	0	1	0	0	0	0	0	0	0	0	0	0	0	0	0	0	0	0	0	0	1
84	25	1	0	0	0	3	3	1	0	0	0	0	1	0	0	0	0	0	0	0	0	1	1	1	1	0	0	0	0	0	1	1	0	0	0	1	0	0	0	0	0	0	0	0	0	0	3
85	30	1	2	0	0	8	3	1	0	0	0	0	1	0	0	0	0	0	0	0	0	1	0	2	1	0	0	1	0	0	0	0	1	0	0	0	0	0	1	0	0	0	0	0	0	0	3
86	37	1	0	0	5	10	3	1	1	1	1	1	1	0	0	1	0	1	0	0	1	1	1	0	1	0	0	1	0	0	0	0	0	0	0	0	0	0	0	0	0	0	0	0	0	0	1
87	33	1	0	0	0	8	3	1	0	1	0	1	1	0	0	0	0	0	0	0	1	1	0	2	4	0	0	0	0	0	0	0	0	0	0	0	0	0	1	0	0	0	0	0	0	0	1
88	37	1	0	0	1	8	3	0	0	0	0	1	1	0	0	0	0	0	0	0	0	1	2	3	1	0	0	1	0	1	1	1	1	1	1	1	0	0	1	1	1	1	1	0	1	0	14
89	20	1	0	0	5	7	3	1	0	0	1	0	1	0	1	0	1	1	1	0	1	1			5	0	1	1	1	0	0	0	1	1	1	1	0	0	1	0	0	0	0	0	1	0	9
90	17	1	0	0	3	8	3	1	1	1	1	0	1	0	0	0	0	0	0	0	0	1			5	0	1	0	0	0	1	0	1	0	0	1	0	0	1	0	0	0	0	0	0	0	5
91	58	1	0	1	1	8	3	1	1	1	1	1	1	0	1	0	0	1	1	1	1	1	4	5	1	0	0	0	0	0	0	0	0	0	1	0	0	0	0	0	0	0	0	0	0	0	1
92	54	1	0	0	3	8	3	1	0	1	0	1	1	0	0	0	0	0	0	0	1	1	3	4	4	0	0	1	0	1	1	0	0	0	0	0	0	0	1	0	1	0	1	0	1	0	7
93	24	1	0	0	0	8	12	1	0	1	0	1	0	0	0	0	0	0	0	0	0	1	1	0	5	0	0	1	0	0	0	0	0	0	0	0	0	0	0	0	0	0	0	0	0	0	1
94	23	1	0	0	2	8	3	1	0	1	0	0	1	0	0	0	0	0	0	0	0	1	1	1	1	0	0	0	0	0	0	0	0	0	0	1	0	0	0	0	0	0	0	0	0	0	1
95	34	1	0	0	0	8	12	1	1	1	1	1	1	0	0	0	0	0	1	1	1	1	4	0	1	0	0	1	0	0	0	0	0	0	1	0	0	0	1	0	0	0	0	0	1	0	4
96	38	1	0	0	0	8	3	1	0	1	0	0	1	0	0	0	0	0	1	0	1	1	4	2	1	0	1	0	0	0	0	0	0	0	0	0	0	0	1	0	0	0	0	0	0	0	2
97	41	1	0	1	0	8	3	0	0	0	0	1	1	0	0	0	0	0	0	0	1	1	3	1	4	0	0	1	0	0	1	0	1	1	0	0	0	0	1	0	0	0	1	0	1	0	7
98	56	1	0	1	1	8	3	1	0	0	1	1	1	0	0	0	0	0	0	0	1	1	2	7	1	0	1	1	0	0	1	0	0	0	0	0	0	0	1	0	0	0	0	0	0	0	4
99	35	1	0	0	5	8	12	1	0	1	0	0	1	0	0	0	0	0	0	0	1	1	2	0	4	0	0	1	0	0	1	1	0	0	0	0	0	0	1	0	0	0	0	0	0	0	4
100	35	1	0	1	3	8	3	1	0	1	1	1	1	0	1	0	0	0	0	1	1	1	1	1	1	0	0	1	1	0	0	0	0	0	0	0	0	0	1	0	0	0	0	0	0	0	3
101	52	1	0	0	5	8	12	1	0	1	0	1	1	0	0	0	0	0	0	0	1	1	6	1	4	0	0	0	0	0	0	0	0	0	0	0	0	0	1	0	0	0	0	0	0	0	1
102	45	1	0	0	0	8	12	0	0	0	0	0	1	0	0	0	0	0	0	0	1	1	3	3	4	0	0	1	0	0	1	0	0	0	1	0	0	0	1	0	0	0	0	0	0	0	4
103	35	1	1	0	0	8	3	1	0	0	0	0	1	0	0	0	0	0	0	0	0	1	5	3	1	0	1	0	0	0	0	0	0	0	0	0	0	0	1	0	0	0	0	0	0	0	2
104	38	1	2	1	5	8	12	1	0	1	0	1	1	0	1	0	0	0	0	0	0	1	1	2	1	1	1	1	1	0	1	0	0	0	0	0	0	1	0	0	0	0	0	0	0	0	6
105	25	1	0	0	1	8	3	1	0	1	0	0	1	0	0	0	0	0	0	0	0	1	1	3	1	0	0	0	1	0	0	1	0	0	0	0	0	0	0	0	0	0	0	0	0	0	2
106	26	1	0	0	3	8	3	0	0	1	0	0	1	0	0	0	0	0	0	0	0	1	5	0	5	0	0	1	0	0	0	1	1	0	1	0	0	0	1	0	0	0	0	0	0	0	5
107	35	1	0	0	2	8	3	1	1	1	1	0	1	0	1	0	0	0	0	0	1	1	1	3	1	0	1	1	0	0	0	0	0	0	0	0	0	0	1	0	0	0	0	0	0	0	3
108	53	1	0	1	5	8	12	1	1	1	1	0	1	0	0	0	0	1	1	0	1	1	0	3	1	0	0	0	0	0	1	0	0	0	1	0	0	0	1	0	0	0	0	0	0	0	3
109	40	1	0	0	5	4	3	1	1	1	1	0	1	0	0	1	0	0	1	0	1	1	2	1	1	0	0	1	1	0	0	0	0	0	0	1	0	0	1	0	0	0	1	0	0	0	5
110	45	1	0	1	5	8	12	1	0	1	1	1	1	0	0	0	1	1	1	1	1	1	1	0	3	0	1	0	0	0	0	0	0	1	1	0	0	0	1	0	0	0	0	0	0	0	4
111	57	1	0	0	2	95	3	1	1	1	1	1	1	0	0	0	0	0	1	0	1	1	1	3	3	1	1	1	1	1	1	0	1	1	1	1	0	0	1	0	1	0	1	0	1	0	14
112	32	1	0	1	0	7	12	1	0	0	0	1	1	0	0	0	0	0	0	0	1	1	2	4	1	0	0	1	0	0	0	0	0	0	0	0	0	0	1	0	0	0	0	0	0	0	2
113	20	1	0	0	5	8	3	1	0	0	0	0	1	0	0	0	0	0	0	0	0	1			5	0	1	1	0	1	0	0	1	0	0	1	0	0	1	0	0	0	0	0	1	0	7
114	23	1	0	0	3	8	3	0	0	0	1	1	1	0	0	0	0	0	0	0	1	1	1	1	5	0	0	1	0	0	1	0	0	0	0	0	0	0	0	0	0	0	0	0	0	0	2
115	17	1	0	0	3	8	7	1	0	1	0	1	1	0	0	0	0	0	0	0	0	1			5	0	1	1	0	0	0	0	0	0	0	1	0	0	1	0	0	0	0	0	0	0	4
116	28	1	0	0	5	8	7	1	0	1	0	0	1	0	0	0	0	0	0	0	1	1	0	1	1	0	0	1	0	0	1	0	0	0	0	0	0	0	1	0	0	0	0	0	0	0	3
117	15	1	0	1	3	8	3	1	0	1	0	1	1	0	1	0	0	0	0	0	1	1			5	0	1	1	0	1	0	0	0	0	0	1	0	0	0	0	1	0	0	0	1	0	6
118	41	1	0	1	5	8	3	1	0	1	0	0	1	0	0	0	0	0	0	0	1	1	5	2	1	0	0	1	0	0	0	0	0	0	0	0	0	0	1	1	0	1	1	0	1	0	6
119	33	1	0	1	5	3	3	1	0	1	1	1	1	0	0	1	0	0	0	0	1	1	1	0	1	0	1	1	0	0	1	0	0	0	0	0	0	0	1	0	0	0	0	0	0	0	4
120	30	1	0	0	0	9	12	1	0	0	0	1	1	0	0	0	0	0	0	0	0	1	3	1	4	0	0	1	0	0	0	0	0	0	0	0	0	0	1	0	0	0	0	0	0	0	2
121	41	1	0	0	3	8	3	1	0	1	0	0	1	0	0	0	0	0	0	0	1	1	1	1	2	0	0	0	1	0	1	0	0	0	0	0	0	0	0	0	0	0	0	0	0	0	2
122	23	1	0	0	5	8	3	1	0	0	0	0	1	0	1	0	0	0	0	0	0	1	0	1	5	1	1	1	0	0	1	0	1	1	0	1	0	0	1	0	1	1	1	0	1	0	12
123	58	1	0	1	3	10	3	1	1	1	1	1	1	0	0	0	0	0	1	1	1	1	1	5	1	0	0	1	0	0	1	0	0	0	0	0	0	0	1	0	0	0	0	0	0	0	3
124	18	1	0	0	3	7	3	1	0	0	0	0	1	0	0	0	0	0	1	0	1	1			5	0	0	1	0	0	1	0	0	0	1	0	0	0	1	1	0	0	0	0	0	0	5
125	41	1	0	0	0	2	3	1	1	1	1	1	1	0	1	0	0	0	1	1	1	1	2	1	3	0	0	0	0	0	0	0	0	0	1	1	0	0	0	0	0	0	0	0	0	0	2
126	35	1	0	0	0	8	3	1	0	1	0	1	1	0	0	0	0	0	0	0	0	1	4	2	1	0	0	0	1	0	0	0	0	0	1	1	0	0	1	0	0	0	0	0	0	0	4
127	18	1	0	0	0	8	3	0	0	0	0	0	0	0	0	0	0	0	0	0	1	1	2	0	5	0	0	1	0	0	0	0	0	0	0	0	0	0	1	0	0	0	0	0	0	0	2
128	54	1	0	0	1	8	3	1	0	1	0	0	0	0	0	0	0	0	0	0	0	1	3	9	4	0	0	0	0	0	0	0	0	0	0	0	0	0	1	0	0	0	0	0	0	0	1
129	40	1	0	1	0	7	3	1	0	0	0	0	1	0	0	0	0	0	0	0	0	1	3	3	4	0	0	1	0	0	1	1	0	0	0	0	0	1	1	0	0	0	0	0	0	0	5
130	32	1	0	1	3	8	3	0	0	0	0	0	0	0	0	0	0	0	0	0	0	1			5	0	0	0	1	0	0	0	0	0	0	0	0	0	0	0	0	0	0	0	0	0	1
131	45	1	2	0	0	8	3	1	0	0	0	0	1	0	0	0	0	0	0	0	0	1	2	5	1	0	1	1	0	0	0	0	1	0	0	0	0	0	1	1	0	0	0	0	1	0	6
132	27	1	0	1	0	10	3	1	1	1	1	1	1	0	0	0	0	1	1	0	1	1	0	1	1	0	1	1	1	0	0	0	0	0	1	0	0	0	1	0	0	0	0	0	1	0	6
133	80	1	2	0	0	8	3	1	0	0	0	0	0	0	0	0	0	0	0	0	0	1	5	5	1	0	0	1	0	0	1	0	1	0	0	0	0	0	1	1	0	0	1	0	0	0	6
134	18	1	0	0	2	8	3	1	0	0	0	0	1	0	0	0	0	0	0	0	0	1			5	0	0	0	0	0	0	0	0	0	0	0	0	0	1	0	0	0	0	0	0	0	1
135	15	1	2	0	2	8	12	1	0	0	0	1	1	0	0	0	0	0	0	0	0	1			5	0	0	1	0	0	0	0	0	0	0	1	0	0	0	1	0	0	0	0	1	0	4
136	40	1	2	0	0	2	3	1	0	0	0	0	1	0	0	0	0	0	0	0	0	1	5	5	4	0	1	1	1	1	1	1	0	0	1	0	0	0	1	0	0	0	1	0	0	0	9
137	70	1	2	0	0	8	3	0	0	0	0	0	0	0	0	0	0	0	0	0	0	1	5	9	4	1	0	1	0	0	0	0	0	0	0	0	0	0	1	1	0	0	0	0	0	0	4
138	35	1	2	1	0	8	3	1	0	1	0	0	1	0	0	0	0	0	0	0	0	1	0	3	1	0	0	0	0	0	0	0	0	0	0	0	0	0	1	0	0	0	0	0	0	0	1
139	40	1	2	0	0	8	3	0	0	0	0	0	0	0	1	0	0	0	0	0	0	1	3	4	1	0	0	0	0	0	0	1	0	0	0	0	0	0	1	1	0	0	0	0	0	0	3
140	24	1	2	1	3	8	3	1	0	1	0	0	1	0	0	0	0	0	0	0	0	0	2	2	1	0	1	1	1	1	0	0	1	0	1	0	0	0	1	0	0	1	0	0	1	0	9
141	33	1	2	1	0	8	3	0	0	0	0	1	1	0	0	0	0	0	0	0	0	1	1	2	1	0	0	1	0	0	0	0	0	0	0	0	0	0	1	0	0	0	0	0	0	0	2
142	31	1	0	1	5	8	3	1	1	1	1	0	1	0	0	0	1	0	0	0	1	1	1	1	1	0	0	0	0	0	1	0	0	0	0	0	0	0	1	0	0	0	0	0	0	0	2
143	35	1	2	0	0	8	3	0	0	0	0	0	1	0	0	0	0	0	0	0	0	1	4	4	1	0	0	0	0	1	1	0	1	0	0	0	0	0	1	1	1	0	0	0	1	0	7
144	45	1	2	1	0	8	3	1	0	0	0	0	1	0	0	0	0	0	0	0	0	1	4	3	1	0	0	1	0	0	0	0	0	0	0	0	0	0	1	0	0	1	0	0	0	0	3
145	40	1	2	0	0	8	3	1	0	0	0	0	0	0	0	0	0	0	0	0	0	1	2	4	4	0	0	1	0	0	1	0	0	0	0	0	0	0	1	0	0	0	0	0	0	0	3
146	44	1	2	1	2	8	3	1	0	0	0	1	1	0	0	0	0	0	0	0	0	1	3	2	1	0	0	0	0	0	1	0	0	0	0	0	0	0	1	0	0	0	0	0	0	0	2
147	28	1	2	1	0	9	12	0	0	0	0	0	1	0	1	0	0	0	0	0	0	1	1	4	3	0	0	1	0	0	1	0	0	0	0	0	0	0	1	1	0	0	0	0	0	0	4
148	29	1	2	0	3	8	7	0	0	1	0	1	1	0	0	0	0	0	0	0	1	1			5	0	0	0	1	1	0	0	0	0	0	1	0	0	1	0	1	0	0	0	0	0	5
149	20	1	2	0	0	8	3	0	0	0	0	1	1	0	0	0	0	0	0	0	0	1			5	0	0	1	0	0	0	0	0	0	0	0	0	0	1	0	0	0	0	0	0	0	2
150	17	1	2	0	2	8	3	1	0	1	0	1	1	0	1	0	0	0	0	0	0	1			5	0	0	0	0	0	0	1	0	0	0	0	0	0	0	1	0	0	0	0	0	0	2
151	35	1	2	0	0	8	3	0	0	0	0	0	0	0	0	0	0	0	0	0	0	1	1	5	4	0	0	1	0	0	0	0	0	0	0	0	0	0	0	0	0	0	0	0	0	0	1
152	15	1	2	1	1	10	1	1	0	0	0	0	0	0	0	0	0	0	0	0	0	1			5	0	0	1	0	0	0	1	1	0	0	1	0	0	1	0	0	0	1	0	1	1	8
153	45	1	0	0	3	8	7	1	1	1	0	1	1	0	0	0	1	1	1	0	0	1	1	6	5	0	0	0	0	0	1	0	0	0	1	1	0	0	1	0	0	1	1	0	0	0	6
154	45	1	1	0	3	8	7	1	0	1	1	1	1	0	0	0	0	0	0	0	1	1	1	3	1	0	0	1	0	0	1	0	1	0	0	1	0	0	1	0	0	0	0	0	0	0	5
155	45	1	2	1	0	8	3	0	0	0	0	0	0	0	0	0	0	0	0	0	0	1	2	2	4	0	0	1	0	0	0	0	0	0	0	0	0	0	1	0	0	0	0	0	0	0	2
156	42	1	0	0	0	8	7	1	0	1	0	0	1	0	0	0	0	0	0	0	1	1	2	3	4	0	0	0	1	0	1	0	0	0	0	0	0	0	0	0	0	0	0	0	1	0	3
157	26	1	0	0	3	8	7	1	0	0	0	1	1	0	0	0	0	0	0	0	1	1	1	0	5	0	1	1	1	1	1	0	1	1	1	1	0	0	1	0	0	0	1	0	1	0	12
158	24	1	2	0	3	8	3	0	0	0	0	0	1	0	0	0	0	0	0	0	0	1	2	0	1	0	0	1	0	0	1	0	0	0	0	0	0	0	1	0	0	0	0	0	1	0	4
159	82	1	2	0	0	8	3	1	0	1	0	0	0	0	0	0	0	0	0	0	0	1	4	0	4	0	0	1	0	0	0	0	0	0	0	0	0	0	0	0	0	0	0	0	0	0	1
160	23	1	2	1	0	8	3	0	0	0	0	0	0	0	0	0	0	0	0	0	0	1			5	0	0	1	0	0	0	0	0	0	0	1	0	0	1	0	0	0	0	0	1	0	4
161	23	1	2	1	3	95	3	0	0	0	0	0	0	0	0	0	0	0	0	0	0	1	2	1	1	0	1	1	0	0	1	0	0	0	0	0	0	0	1	0	0	0	0	0	0	0	4
162	16	1	2	1	2	8	3	1	0	1	0	0	1	0	0	0	0	0	0	0	0	1			5	0	0	0	0	0	0	0	0	0	0	1	0	0	0	0	0	0	0	0	0	0	1
163	24	1	2	1	3	8	3	1	0	0	0	0	1	0	0	0	0	0	0	0	0	1			5	0	0	1	0	0	0	0	0	0	0	0	0	0	0	0	0	0	0	0	0	0	1
164	21	1	2	1	0	8	3	1	0	1	0	0	0	0	0	0	0	0	0	0	0	1			1	0	0	1	0	0	0	0	0	0	0	0	0	0	1	0	0	0	0	0	0	0	2
165	28	1	1	0	0	4	7	0	0	0	0	0	0	0	0	0	0	0	0	0	0	1	3	3	1	0	1	0	1	0	0	0	1	0	1	1	0	0	1	0	0	0	0	0	1	0	7
166	29	0	2	0	5	8	7	0	0	1	0	0	1	0	0	0	0	0	0	0	0	1	0	1	1	0	0	1	0	0	0	0	0	0	0	1	0	0	0	0	0	0	0	0	0	0	2
167	85	0	2	0	0	5	10	1	1	1	0	0	1	0	0	0	0	0	0	0	1	1	4	5	4	0	1	1	0	0	0	0	0	1	0	0	0	0	1	0	0	0	0	0	0	0	4
168	40	0	0	0	0	10	1	1	0	1	1	0	1	0	0	0	0	0	0	0	1	1	1	6	1	0	1	1	1	0	0	0	0	0	0	0	0	0	0	0	0	0	0	0	0	0	3
169	22	0	2	1	3	8	3	1	0	1	0	1	1	0	0	0	0	0	0	0	0	1			5	1	0	0	0	0	0	0	0	0	0	0	0	0	1	0	0	0	1	0	0	0	3
170	39	0	1	1	4	8	1	1	1	1	1	1	1	0	0	1	1	0	1	0	1	1	1	1	1	0	0	0	0	1	0	0	0	0	0	0	0	0	1	0	0	0	0	0	0	0	2
171	70	0	1	1	5	9	7	0	0	0	0	1	1	0	0	0	0	0	0	0	0	1	4	5	1	1	0	0	0	0	0	0	0	0	0	0	0	0	1	1	0	0	0	0	0	0	3
172	65	0	2	1	0	2	3	0	0	0	0	0	1	0	0	0	0	0	0	0	0	1	6	2	1	0	0	0	0	0	0	0	0	0	0	0	0	0	1	0	0	0	0	0	0	0	1
173	40	0	1	1	6	7	3	1	1	1	1	1	1	0	0	1	0	0	1	1	1	1	1	2	1	1	0	1	0	0	0	0	0	0	0	0	0	0	0	0	0	0	0	0	0	0	2
174	23	0	2	1	0	8	3	1	1	1	0	1	1	0	0	0	0	0	0	0	0	0	4	2	1	0	0	1	0	0	0	0	0	0	0	0	0	0	1	0	0	0	0	0	0	0	2
175	22	0	0	0	5	8	1	1	1	1	1	1	1	0	0	0	0	0	0	1	1	1			5	0	0	1	0	0	0	0	0	1	1	0	1	0	0	0	0	0	0	0	1	0	5
176	28	0	0	0	0	8	7	1	1	1	1	0	1	0	0	0	1	1	1	1	1	1	2	1	1	0	0	1	0	0	0	0	0	0	0	0	0	0	0	0	0	0	0	0	0	0	1
177	36	0	1	0	0	10	3	0	1	0	0	0	0	0	0	0	0	0	0	0	1	1	3	4	1	0	0	0	0	0	1	0	0	0	0	0	0	0	0	0	0	0	0	0	0	0	1
178	34	0	1	1	3	8	3	1	1	1	1	1	1	0	0	0	1	1	0	0	0	1	1	2	1	0	0	0	0	0	0	0	0	0	0	0	0	0	1	0	0	0	0	0	0	0	1
179	62	0	0	0	1	8	3	1	0	1	1	1	1	0	0	0	0	1	1	1	0	1	0	1	1	0	0	0	0	0	0	0	0	0	0	0	0	0	1	0	0	0	0	0	0	0	1
180	53	0	0	0	1	7	3	1	1	1	1	1	1	0	0	0	1	1	1	1	1	1	3	0	1	0	1	0	0	0	0	0	0	0	0	1	0	0	1	0	0	0	0	0	0	0	3
181	64	0	2	0	0	2	3	1	1	1	1	1	1	0	0	0	1	0	1	0	1	1	4	0	4	0	0	1	0	0	0	0	0	0	0	0	0	0	0	0	0	0	0	0	0	0	1
182	46	0	0	0	1	95	3	1	1	1	1	1	1	1	0	0	0	0	1	0	1	1	3	2	1	0	0	1	0	0	0	0	0	0	0	0	0	0	1	0	0	0	0	0	0	0	2
183	27	0	1	0	3	8	3	1	1	1	0	1	1	0	0	0	0	1	0	0	0	1	1	1	1	0	0	0	0	0	0	0	0	0	0	1	0	0	0	0	0	0	0	0	0	0	1
184	50	0	2	1	5	8	3	1	0	1	0	1	1	0	0	1	0	0	0	0	1	0	3	3	1	0	0	1	0	0	0	0	0	0	0	0	0	0	1	0	0	0	0	0	0	0	2
185	32	0	2	1	3	8	3	1	1	1	1	0	1	0	0	1	0	0	0	0	1	1	1	2	1	0	0	0	0	0	0	0	0	0	0	0	0	0	1	0	0	0	0	0	0	0	1
186	45	0	2	0	3	8	3	1	0	0	0	0	1	0	0	0	0	0	0	0	0	1	1	2	1	0	0	1	0	0	0	0	0	0	0	0	0	0	0	0	0	0	0	0	0	0	1
187	29	0	2	0	5	8	10	1	0	1	1	0	1	0	0	1	0	0	1	0	1	1	1	1	1	0	0	1	0	1	0	0	0	0	0	0	0	0	0	0	0	0	0	0	0	0	2
188	28	0	0	0	0	2	3	1	1	1	0	0	1	0	0	0	1	0	0	0	1	1	2	1	1	0	0	0	0	0	0	0	0	0	1	0	0	0	0	0	0	0	0	0	0	0	1
189	22	0	1	0	0	5	3	1	0	1	1	1	1	0	0	0	0	0	0	0	1	1	1	1	1	0	0	1	0	0	0	0	0	0	0	0	0	0	0	0	0	0	0	0	0	0	1
190	29	0	2	0	5	8	7	0	1	1	1	0	1	0	0	0	0	0	0	1	1	1	1	1	1	1	0	1	0	0	0	0	0	0	0	0	0	0	0	0	0	0	0	0	0	0	2
191	23	0	2	1	5	8	3	1	0	0	0	1	0	0	0	0	1	1	1	0	1	1			5	0	0	1	0	0	0	0	0	0	0	1	0	0	1	0	0	0	0	0	0	0	3
192	42	0	2	0	1	8	3	1	1	1	1	1	1	0	0	0	0	0	0	0	1	1	1	3	1	0	0	1	0	0	0	0	0	0	0	0	0	0	1	0	0	0	0	0	0	0	2
193	21	0	1	0	3	8	3	1	0	1	0	0	1	0	0	0	0	0	0	0	0	1			5	0	0	1	0	0	0	0	0	0	0	1	0	0	1	0	0	0	0	0	0	0	3
194	65	0	1	0	1	8	3	1	0	1	0	1	1	0	0	0	0	0	0	0	0	1	0	2	3	0	0	0	1	0	0	0	0	0	0	0	0	0	0	0	0	0	0	0	0	0	1
195	23	0	1	0	5	8	3	1	0	1	0	0	1	0	0	1	0	0	0	0	0	1			5	0	0	1	1	1	1	0	0	0	1	1	0	0	1	0	0	0	0	0	0	0	7
196	32	0	2	0	5	8	3	0	0	0	1	0	1	0	0	0	0	0	1	0	1	1	1	0	5	0	0	1	0	0	0	0	0	0	0	0	0	0	1	0	0	0	0	0	0	0	2
197	73	0	1	0	1	10	3	1	1	0	1	1	1	0	0	0	0	0	0	0	1	1	5	3	4	1	0	1	0	0	0	0	0	0	0	0	0	0	1	1	0	0	0	0	0	0	4
198	23	0	2	0	3	8	3	1	0	0	0	1	1	0	0	0	0	0	0	0	1	1	0	1	5	0	0	1	0	0	0	0	0	0	0	0	0	0	0	0	0	0	0	0	0	0	1
199	73	0	1	1	0	2	3	1	0	0	0	1	1	0	0	0	0	0	1	0	1	1	7	7	1	0	0	0	0	0	0	0	0	0	0	0	0	0	1	0	0	0	0	0	0	0	1
200	17	0	1	0	3	8	3	1	1	1	1	1	0	0	0	0	0	1	1	1	1	1			5	0	1	1	1	1	0	0	0	0	0	1	0	0	1	0	0	0	0	0	0	0	6
201	26	0	0	0	3	8	3	1	1	0	0	1	1	0	0	0	0	1	0	0	1	1	1	0	5	0	0	0	0	1	0	0	0	0	0	0	0	0	0	0	0	0	0	0	0	0	1
202	21	0	0	0	3	7	7	1	1	1	1	0	1	0	0	0	1	0	0	0	1	1	0	1	5	0	0	0	0	0	0	0	0	0	0	0	0	0	1	0	0	0	0	0	0	0	1
203	85	0	2	1	0	7	3	1	0	0	0	1	1	0	0	0	0	0	0	0	0	1	1	2	1	0	1	1	0	0	1	1	0	0	0	0	0	0	0	0	0	0	0	0	0	0	4
204	30	0	2	0	2	8	3	1	0	1	0	0	1	0	0	0	0	0	0	0	1	1	2	0	1	1	0	1	0	1	0	0	1	0	0	0	0	0	0	0	0	1	1	0	0	0	6
205	36	0	1	0	0	8	3	1	1	1	1	0	0	0	0	0	0	1	0	1	1	1	2	1	1	0	0	0	0	0	0	0	0	0	0	0	0	0	1	0	0	0	0	0	0	0	1
206	27	0	0	0	5	3	7	1	0	1	1	1	1	0	0	1	0	0	0	1	1	1	1	0	1																						0
207	64	0	0	1	2	2	3	1	1	0	0	0	1	0	0	0	0	0	0	0	0	1	2	3	1	0	0	1	0	0	0	0	0	0	0	0	0	0	0	0	0	0	0	0	0	0	1
208	27	0	2	0	3	8	3	1	0	0	0	0	1	0	0	0	0	0	0	0	1	1	1	1	2	0	0	1	0	0	0	0	0	0	0	0	0	0	0	0	0	0	0	0	0	0	1
209	26	0	2	0	3	4	7	0	0	0	0	0	1	0	0	0	0	0	0	0	1	1	2	2	5	1	0	1	1	0	0	0	0	0	0	1	0	0	0	0	0	0	0	0	0	0	4
210	28	0	2	0	3	95	3	1	0	1	1	0	1	0	0	0	0	0	0	0	1	1	1	1	1	0	0	1	0	0	0	0	0	0	0	0	0	0	0	0	0	0	0	0	0	0	1
211	24	0	1	0	5	8	7	1	1	1	1	0	1	0	1	0	0	0	1	0	1	1	1	0	5	1	0	1	0	0	0	0	0	0	0	0	1	0	0	0	0	0	0	0	0	0	3
212	35	0	2	0	0	2	3	1	0	1	1	0	1	0	0	0	0	0	0	0	1	1	1	1	1	0	0	1	0	0	0	0	0	0	0	0	0	0	0	0	0	0	0	0	0	0	1
213	25	0	0	0	5	8	3	1	0	1	0	1	1	0	0	0	0	0	0	0	1	1			5	0	1	0	0	0	0	0	0	0	0	0	0	0	0	0	0	0	0	1	0	0	2
214	28	0	2	0	0	8	7	1	0	0	0	1	1	0	0	0	0	0	0	0	0	0	1	0	5	1	0	0	1	1	0	0	0	0	0	0	0	0	0	0	0	0	0	0	0	0	3
215	23	0	0	0	3	7	3	1	0	1	1	0	1	0	0	0	0	0	0	0	1	1			5	0	1	0	0	0	0	0	0	0	1	1	0	0	0	0	0	0	0	0	0	0	3
216	20	0	1	0	3	10	7	1	0	1	1	1	1	0	0	0	0	0	0	0	0	1	0	0	5	0	0	0	0	0	0	0	0	0	0	1	0	0	0	0	0	0	0	0	0	0	1
217	52	0	1	0	1	8	3	0	0	1	1	1	1	0	0	0	0	0	0	0	1	1	3	1	1																						0
218	20	0	1	1	3	8	3	1	1	1	1	1	1	0	0	0	0	0	1	0	1	1			5	0	0	1	0	0	0	0	0	1	0	0	0	0	0	0	0	0	0	0	0	0	2
219	60	0	1	1	4	3	1	1	1	1	1	1	1	0	0	1	1	1	1	1	1	1	3	3	1	0	0	1	0	0	0	0	0	0	0	0	0	0	0	0	0	0	0	0	0	0	1
220	20	0	2	1	3	8	3	0	0	0	0	1	1	0	0	0	1	0	0	0	0	1			5	0	0	1	0	0	0	0	0	0	0	0	0	0	0	0	0	0	0	0	0	0	1
221	18	0	0	0	3	8	7	1	1	0	0	1	1	0	0	0	0	0	1	0	1	1			5	0	0	1	0	0	0	0	0	0	0	0	0	0	1	0	0	0	0	0	0	0	2
223	24	0	2	0	3	4	3	1	0	0	0	0	0	0	0	0	0	0	0	0	0	1	0	2	1	0	1	1	0	1	0	0	0	0	0	0	0	0	0	0	0	0	0	0	0	0	3
224	27	0	0	1	5	8	3	1	1	1	1	1	1	0	0	0	1	0	0	0	1	1			5	0	0	1	0	0	0	0	0	0	0	1	0	0	1	0	0	0	0	0	0	0	3
225	26	0	1	1	2	95	3	1	0	1	1	1	1	0	0	0	0	0	0	1	1	1	1	0	1	0	1	0	1	0	0	0	0	0	0	0	0	0	0	0	0	0	0	0	0	0	2
226	19	0	2	0	3	2	3	1	0	1	0	1	0	0	0	0	0	0	0	0	1	1			5	0	0	1	0	0	0	0	0	0	0	0	0	0	0	0	0	0	0	0	0	0	1
227	20	0	2	1	3	8	6	0	0	1	0	1	1	0	0	1	1	0	0	0	1	1			5	0	0	0	0	0	0	0	0	0	0	0	0	0	0	0	0	0	1	0	0	0	1
228	18	0	1	0	3	8	7	1	0	1	0	0	0	1	0	0	1	0	0	0	0	1	1	0	5																						0
229	35	0	2	0	0	7	3	1	1	1	1	1	1	0	0	0	0	0	0	0	0	1	3	0	1	0	0	1	0	0	0	0	0	0	0	1	0	0	0	0	0	0	0	0	0	0	2
231	36	0	1	1	0	2	3	1	0	1	0	1	1	0	0	0	0	0	0	0	0	1	1	1	1																						0
232	15	0	1	0	2	8	3	0	0	0	0	0	0	0	0	0	0	0	0	0	0	0			5																						0
233	57	0	1	0	2	7	3	1	1	1	1	1	1	0	0	0	0	0	0	0	1	1	2	1	3	0	1	0	1	1	0	1	0	0	0	0	0	0	0	0	0	0	1	0	0	0	5
234	16	0	0	0	3	3	3	0	0	1	1	1	1	0	0	0	0	1	1	1	1	1			5	0	0	0	0	0	0	0	0	0	0	1	0	0	1	0	0	0	0	0	0	0	2
235	35	0	0	0	5	95	3	1	1	1	1	1	1	0	1	0	0	0	0	0	1	1	2	0	1																						0
236	16	0	1	0	3	8	7	1	1	1	1	1	1	0	0	0	0	0	1	0	1	1			5	1	0	1	0	0	0	0	0	0	0	0	0	0	0	0	0	0	1	0	0	0	3
237	30	0	1	0	2	8	10	1	0	1	1	0	1	0	1	1	1	0	1	0	1	1	1	1	5	0	0	1	0	0	0	0	0	0	0	0	0	0	0	0	0	0	0	0	0	0	1
238	62	0	1	0	2	8	10	1	0	1	1	1	1	0	1	0	0	0	1	0	1	1	2	2	4	0	1	1	0	0	0	0	0	0	0	0	0	0	1	0	0	0	0	0	0	0	3
239	23	0	1	0	1	8	3	1	0	1	1	0	1	0	1	0	0	0	1	0	0	1	1	0	5	0	1	1	0	1	0	0	0	0	0	0	0	0	0	0	0	0	0	0	0	0	3
240	53	0	2	1	5	8	7	1	1	1	1	1	1	0	0	0	0	0	1	1	1	1	2	2	1	0	0	1	0	0	1	0	0	0	0	1	0	1	0	0	0	0	0	0	0	0	4
241	38	0	2	1	3	8	7	1	0	0	0	0	1	0	0	0	0	0	0	0	1	1	1	1	1	0	1	0	0	0	0	0	0	0	0	1	0	0	0	0	0	0	0	0	0	0	2
242	32	0	2	1	2	5	3	1	0	0	0	0	1	0	0	0	0	0	0	0	1	1	1	1	5	0	1	1	0	0	0	0	0	0	0	0	0	0	0	1	0	0	0	0	0	0	3
243	37	0	0	0	0	8	3	1	0	1	0	1	1	0	0	0	1	0	0	0	0	1	3	2	1	0	0	1	0	0	0	0	0	0	0	1	0	0	1	0	0	0	0	0	0	0	3
244	19	0	0	0	3	8	7	1	1	1	1	1	0	0	0	0	0	0	0	0	1	1			5	0	1	1	0	0	0	0	0	0	0	0	0	0	0	0	0	0	0	0	0	0	2
245	37	0	1	1	4	8	12	1	0	1	1	1	1	0	0	0	1	0	0	0	1	1	0	1	2	0	0	0	0	0	0	0	0	0	0	1	0	0	0	0	0	0	0	0	0	0	1
246	27	0	2	1	3	8	3	1	1	1	1	1	1	0	0	1	1	1	1	1	1	1			1	0	0	1	0	0	0	0	0	0	0	0	0	0	0	0	0	0	0	0	0	0	1
247	46	0	1	1	6	8	1	1	0	0	0	0	0	0	0	0	0	0	0	0	1	1			5	0	1	1	1	0	0	0	0	0	0	0	0	0	0	0	0	0	0	0	0	0	3
248	39	0	1	0	3	7	7	1	1	1	1	1	1	0	0	0	1	1	0	1	1	1	1	3	1	0	0	1	0	0	0	0	0	0	0	0	0	0	0	0	0	0	0	0	0	0	1
249	25	0	2	0	0	7	3	1	0	0	0	0	0	0	0	0	0	0	0	0	0	1	1	0	1	0	0	1	0	0	0	0	0	0	0	0	0	0	0	0	0	0	0	0	0	0	1
250	31	0	0	0	3	4	7	1	0	0	0	1	1	0	0	0	0	0	1	0	0	1	0	1	5	0	1	0	1	0	1	0	0	0	0	0	0	0	0	0	0	0	0	0	0	0	3
251	25	0	1	1	3	8	3	1	1	1	1	1	1	0	0	1	0	0	1	1	1	1			5	0	0	0	0	0	0	0	0	0	0	0	0	0	1	0	0	0	0	0	0	0	1
252	27	0	2	0	2	8	3	1	0	1	0	0	1	0	0	0	0	0	0	0	0	1	1	1	1	0	0	1	0	1	0	0	1	0	0	0	0	0	0	0	0	0	0	0	0	0	3
253	21	0	1	0	3	8	3	1	0	1	1	0	1	0	0	0	0	0	1	0	1	1	1	0	5	0	1	1	1	1	0	0	0	0	0	0	0	0	0	0	0	0	0	0	0	0	4
254	34	0	0	0	1	8	1	1	0	1	0	1	1	0	0	0	0	0	0	1	1	1	2	1	1	0	1	1	0	1	0	0	0	0	0	0	0	0	0	0	0	1	0	0	0	0	4
255	22	0	2	0	0	10	10	1	0	0	0	1	0	0	0	0	0	0	0	0	0	1	2	0	1	0	0	0	0	0	0	0	0	0	0	1	0	0	0	0	0	0	0	0	0	0	1
256	40	0	1	1	3	8	7	1	0	1	1	0	1	0	1	0	1	0	1	1	1	0	2	5	1																						0
257	33	0	1	0	3	8	3	1	0	1	0	1	1	0	0	0	0	0	0	0	1	1	1	2	1	0	0	1	0	0	0	0	0	0	0	0	0	0	0	0	0	0	0	0	0	0	1
258	25	0	0	0	4	8	7	1	1	1	1	1	1	0	1	0	1	1	1	1	1	1	0	1	5																						0
259	21	0	1	1	3	10	3	1	1	1	1	0	1	0	0	0	0	0	1	1	1	1			5	0	0	1	0	0	0	0	0	0	0	0	0	0	0	0	0	0	0	0	0	0	1
260	45	0	1	0	4	9	1	1	0	1	1	1	1	0	0	0	0	0	0	0	1	1	1	3	1	0	0	0	0	0	0	0	0	0	0	1	0	0	0	0	0	0	0	0	0	0	1
261	48	0	1	1	3	10	3	0	0	0	0	1	1	0	0	0	0	0	0	0	1	1	1	3	1	0	0	0	0	0	0	0	0	0	0	1	0	0	0	0	0	0	0	0	0	0	1
262	24	0	0	1	3	8	3	1	0	0	1	0	1	0	0	0	0	0	0	0	1	1			5	0	0	1	0	0	0	0	0	0	0	1	0	0	0	0	0	0	0	0	0	0	2
263	70	0	0	1	0	5	3	1	0	0	0	0	0	0	0	0	0	0	0	0	1	1	3	2	1	0	1	0	0	0	0	0	0	0	0	0	0	0	1	0	0	0	0	0	0	0	2
264	22	0	1	1	3	8	3	0	1	1	1	1	0	0	0	0	0	1	1	0	1	1	0	0	5	0	0	1	0	0	0	0	0	0	0	0	0	0	1	0	0	0	0	0	0	0	2
265	35	0	2	0	0	8	1	0	0	1	1	1	1	0	0	0	1	0	0	0	1	1	2	3	1	0	0	1	0	0	0	0	0	0	0	0	0	0	0	0	0	0	0	0	0	0	1
266	40	0	1	0	0	10	3	1	0	1	1	1	1	0	0	0	0	0	1	1	1	1			1	0	0	0	0	0	0	0	0	0	0	1	0	0	1	0	0	0	0	0	0	0	2
267	22	0	1	0	5	6	5	0	0	1	1	0	1	0	0	0	0	0	0	1	1	1			5	0	0	0	0	0	0	0	0	0	0	0	0	0	1	0	0	0	0	0	0	0	1
268	57	0	1	0	3	95	12	1	0	1	1	1	1	0	0	0	0	0	1	0	1	1	2	2	1	0	1	0	0	0	0	0	0	0	0	0	0	0	0	0	0	0	0	0	0	0	1
269	22	0	2	0	3	10	3	1	1	1	1	0	1	0	0	0	0	0	0	0	0	1	0	1	1	0	0	0	0	0	0	0	0	0	0	1	0	0	0	0	0	0	0	0	0	0	1
270	28	0	1	0	2	8	3	1	0	1	1	0	1	0	0	0	0	0	1	0	1	1	1	1	1	0	0	1	0	0	0	0	0	0	0	0	0	0	1	0	0	0	0	0	0	0	2
271	25	0	1	0	5	8	3	1	1	1	1	1	1	0	0	0	1	0	1	1	1	1			5	0	0	0	0	0	0	0	0	0	1	0	0	0	1	0	0	0	0	0	0	0	2
272	18	0	1	0	3	8	3	1	0	1	1	0	1	0	0	0	0	1	1	0	1	1	1	0	5	0	0	1	0	0	0	0	0	0	0	1	0	0	0	0	0	0	0	0	0	0	2
273	35	0	1	0	0	10	3	1	1	0	1	1	0	0	1	0	1	1	1	1	1	1	1	3	1	0	1	0	0	0	0	0	0	0	0	0	0	0	0	0	0	0	0	0	0	0	1
274	24	0	0	1	3	8	3	0	1	0	0	0	1	0	0	0	0	0	0	0	1	1	1	0	5	0	1	1	0	0	0	0	0	0	0	0	0	0	0	0	0	0	0	0	0	0	2
275	37	0	0	0	1	9	7	1	1	1	1	1	1	0	0	0	0	0	0	0	1	1	2	2	1	0	0	1	0	1	0	0	0	1	1	1	0	0	1	0	0	0	0	0	0	0	6
276	40	0	0	0	0	8	3	0	0	1	0	0	1	0	0	0	0	0	0	0	1	1	2	1	1	0	0	0	0	0	0	0	0	0	0	0	0	0	1	0	0	0	0	0	0	0	1
277	47	0	1	0	0	8	3	1	0	1	1	0	1	0	0	0	1	0	1	0	1	1	3	5	1	0	0	1	0	1	0	0	0	0	0	0	0	0	0	0	0	0	0	0	0	0	2
278	23	0	2	0	3	10	3	1	1	0	1	0	1	0	0	0	0	0	1	1	1	1	1	1	1	0	1	1	0	0	0	0	0	0	0	0	0	0	1	0	0	0	0	0	0	0	3
279	55	0	2	0	0	2	3	1	0	0	0	0	0	0	0	0	0	0	0	0	1	1	3	2	4	0	0	1	0	0	0	0	0	0	0	0	0	0	1	0	0	0	0	0	0	0	2
280	18	0	2	0	3	2	3	0	0	0	0	0	0	0	0	0	0	0	0	0	1	1			5	0	0	1	0	0	0	0	0	0	0	1	0	0	0	0	0	0	0	0	0	0	2
281	26	0	1	1	3	8	3	1	0	1	0	1	1	0	0	0	0	0	0	0	1	1	0	2	1	0	0	1	0	0	0	0	0	0	0	0	0	0	0	0	0	0	0	0	0	0	1
282	25	0	1	0	3	8	12	1	1	1	1	1	1	0	0	1	0	0	0	1	1	1	1	1	5	0	0	0	0	0	0	0	0	0	0	0	0	0	1	0	0	0	0	0	0	0	1
284	20	0	1	1	3	5	3	1	1	1	0	0	1	0	0	0	0	0	0	0	0	1			5	0	0	0	0	0	0	0	0	0	0	0	0	0	1	0	0	0	0	0	0	0	1
285	40	0	2	0	3	8	10	1	0	0	1	0	1	0	0	0	0	0	1	0	1	1	2	1	1	0	0	1	0	0	0	0	0	0	0	0	0	0	0	0	0	0	0	0	0	0	1
286	33	0	1	0	4	95	3	1	1	1	1	1	1	0	0	0	0	0	1	0	1	1	0	1	1	0	0	1	0	0	0	0	1	0	0	0	0	0	0	0	0	0	0	0	0	0	2
287	42	0	1	0	0	8	3	1	1	1	1	1	1	0	0	0	0	0	1	1	1	1			3	1	1	1	1	0	0	0	0	0	0	0	0	0	0	0	0	0	0	0	0	0	4
288	29	0	0	1	2	7	3	1	0	1	1	1	1	0	0	0	0	0	0	0	1	1	2	1	1	0	0	0	0	0	0	0	1	0	0	1	0	0	0	0	0	0	0	0	0	0	2
289	16	0	2	0	3	8	3	0	0	0	0	0	1	0	1	0	0	0	0	0	0	1			5	0	0	0	0	0	0	0	0	0	0	0	0	0	0	0	0	0	0	1	0	0	1
290	33	0	1	0	1	8	3	0	0	1	0	1	0	0	0	0	1	0	0	0	0	1	2	3	1																						0
291	18	0	2	1	3	5	10	1	0	0	1	1	0	0	0	0	0	0	1	0	1	1			5	0	0	1	0	0	0	0	0	0	0	0	0	0	0	0	0	0	0	0	0	0	1
292	16	0	0	1	3	8	3	1	0	0	0	0	1	0	0	0	0	0	0	0	0	1			5	0	0	1	0	0	0	0	0	0	0	0	0	0	0	0	0	0	0	0	0	0	1
293	45	0	1	0	2	8	3	1	0	0	0	1	1	0	0	0	0	0	0	0	0	1	1	1	4	0	0	0	0	0	0	0	0	0	0	0	0	0	1	0	0	0	0	0	0	0	1
294	22	0	2	0	3	8	3	0	0	1	0	0	1	0	1	0	0	0	0	0	0	1	0	1	5	0	1	0	0	0	0	0	0	0	0	0	0	0	1	0	0	0	0	0	0	0	2
295	27	0	0	0	5	8	1	1	1	1	0	0	1	0	0	0	0	1	0	0	0	1	1	0	5	0	0	1	0	0	0	0	0	0	0	1	0	0	0	0	0	0	0	0	0	0	2
296	35	0	1	0	3	8	7	0	0	0	0	1	0	0	0	0	0	0	1	0	0	0	4	3	1																						0
297	25	0	1	0	3	8	7	1	1	1	1	1	1	0	0	0	0	1	0	0	0	1	0	2	1	0	0	1	1	1	0	0	0	0	0	0	0	0	0	0	0	0	0	0	0	0	3
298	35	0	2	0	0	8	3	0	0	1	0	0	0	0	0	0	1	0	0	0	0	1	1	1	1	0	0	0	0	0	0	0	0	0	0	0	0	0	1	0	0	0	0	0	0	0	1
299	45	0	2	1	0	8	3	1	1	1	0	0	1	0	1	0	0	0	0	1	1	1	3	2	1	0	1	0	0	1	0	0	0	0	0	0	0	0	0	0	0	0	0	0	0	0	2
300	40	0	0	0	0	8	10	1	0	1	0	1	1	0	0	0	0	0	0	0	0	0	2	2	4	0	0	1	0	0	0	0	0	0	0	0	0	0	1	0	0	0	0	0	0	0	2
301	65	0	2	1	4	8	1	1	0	1	0	1	1	0	0	0	0	0	0	0	0	1	1	0	1	0	1	1	0	0	0	0	0	0	0	0	0	0	1	0	0	0	0	0	0	0	3
302	18	0	0	0	3	8	3	1	0	0	0	0	1	0	0	0	0	0	0	0	0	1			5	0	0	1	0	0	0	0	0	0	0	0	0	0	0	0	0	0	0	0	0	0	1
303	38	0	2	0	0	8	3	1	0	1	1	0	1	0	0	0	0	0	0	0	1	1	1	2	1	0	1	0	0	0	0	0	0	0	0	0	0	0	0	0	0	0	0	0	0	0	1
304	20	0	1	1	3	8	3	0	0	0	0	0	1	0	0	0	0	0	0	0	0	1	0	1	2																						0
305	20	0	2	0	3	8	3	1	0	1	0	0	1	0	0	0	0	0	0	0	0	1			5	0	1	0	0	0	0	0	0	0	0	0	0	0	0	0	0	0	0	0	0	0	1
306	40	0	0	1	1	8	12	0	0	0	0	0	1	0	0	0	0	0	0	0	0	1	2	2	1																						0
307	30	0	2	0	1	10	3	1	1	1	1	1	1	0	0	0	0	0	0	0	0	1			5																						0
308	64	0	1	1	1	7	3	1	1	1	0	1	1	0	0	0	1	1	0	0	0	1	4	5	1	1	1	1	1	1	0	0	0	0	1	1	0	0	1	0	0	0	0	0	0	0	8
309	20	0	0	0	0	8	3	1	0	0	0	0	1	0	0	0	0	0	0	0	0	1	0	1	2	0	0	1	0	0	0	0	1	0	0	0	0	0	0	0	0	0	0	0	0	0	2
310	50	0	1	1	5	7	3	1	1	1	0	1	1	0	0	0	0	0	0	0	1	1	4	4	1	0	0	0	0	0	0	0	0	0	0	1	0	0	1	0	0	0	0	0	0	0	2
311	22	0	1	1	3	8	3	0	0	1	0	1	0	0	1	0	0	0	0	0	0	1			5	0	0	0	0	0	0	0	0	0	0	1	0	0	0	0	0	0	0	0	0	0	1
312	24	0	1	0	0	8	3	0	0	0	0	1	1	0	0	0	1	0	0	0	0	1	4	3	1	0	0	1	0	0	0	0	0	0	0	0	0	0	0	0	0	0	0	0	0	0	1
313	15	0	2	0	3	8	3	1	1	1	1	0	1	0	1	0	1	1	1	1	1	1			5	0	0	0	0	0	1	0	0	0	0	0	0	0	0	0	0	0	0	0	0	0	1
314	21	0	2	1	3	8	3	0	1	0	0	1	1	0	0	0	0	0	0	0	1	1			5	0	0	0	0	0	0	1	0	0	0	0	0	0	1	0	0	0	0	0	0	0	2
315	35	0	2	0	0	8	3	1	0	1	0	1	1	0	0	0	0	0	0	0	0	1	1	1	5	0	0	1	0	0	0	0	0	0	0	0	0	0	0	0	0	0	0	0	0	0	1
316	68	0	2	1	0	8	3	1	1	1	0	1	1	0	1	0	0	0	0	0	0	1	3	1	1	1	0	0	0	0	0	0	0	0	1	0	0	0	1	0	0	0	0	0	0	0	3
317	33	0	0	0	5	8	3	1	1	1	0	1	1	0	0	0	0	0	0	0	0	1	3	0	5	0	0	1	0	0	0	0	0	0	0	0	0	0	1	0	0	0	0	0	0	0	2
318	29	0	1	0	3	9	3	1	1	1	0	1	1	0	0	0	0	1	1	0	0	1	3	0	1	0	0	1	0	0	0	0	0	0	0	0	0	0	0	0	0	0	0	0	0	0	1
319	41	0	1	0	0	8	3	0	0	0	0	1	1	0	0	0	0	0	0	0	0	1	0	6	1																						0
320	42	0	1	0	0	4	3	1	0	1	1	1	1	0	0	0	0	0	1	0	1	1	1	1	5	0	1	0	0	0	0	0	1	0	0	0	0	0	1	0	0	0	0	0	0	0	3
321	21	0	0	0	3	8	3	0	0	0	0	0	1	0	0	0	1	0	0	0	0	1	0	1	1																						0
322	32	0	1	1	4	8	5	1	1	1	1	1	1	0	0	1	0	0	0	0	1	1	2	1	1	0	0	1	0	0	0	0	0	0	0	0	0	0	0	0	0	0	0	0	0	0	1
323	17	0	1	0	3	8	3	1	0	1	0	1	1	0	0	0	0	0	0	0	0	0			5	0	0	0	0	0	0	0	0	0	0	1	0	0	0	0	0	0	0	0	0	0	1
324	21	0	0	0	3	3	1	0	1	0	0	0	1	0	0	0	0	0	0	0	1	1			5	0	0	1	0	0	0	0	0	0	0	0	0	0	1	0	0	0	0	0	0	0	2
325	40	0	1	0	2	8	3	1	1	1	0	1	1	0	0	0	0	0	0	0	1	1	2	3	1	0	0	1	0	0	0	0	1	0	1	0	0	0	1	0	0	0	0	0	0	0	4
326	55	0	2	0	0	10	10	1	0	1	0	0	1	0	0	0	0	0	0	0	1	1	0	1	2	0	0	1	0	0	0	0	0	0	1	0	0	0	0	0	0	0	0	0	0	0	2
327	81	0	2	1	0	7	3	1	0	1	0	0	1	0	1	0	0	0	0	0	0	1	6	19	1	0	1	0	0	0	0	0	0	0	0	0	0	0	0	0	0	0	0	0	0	0	1
328	30	0	0	0	2	8	3	1	1	1	1	1	1	0	1	0	1	1	0	1	1	1	2	0	1	0	0	1	0	0	0	0	0	0	0	0	0	0	0	0	0	0	0	1	0	0	2
329	50	0	2	1	0	8	3	0	0	0	0	0	0	0	0	0	0	0	0	0	0	1	10	4	1	0	0	0	0	0	1	0	0	0	0	0	0	0	1	0	0	1	0	0	0	0	3
330	45	0	2	0	0	8	3	0	0	0	0	0	0	0	0	0	0	0	0	0	0	1	2	2	1	0	0	0	0	0	0	0	0	0	0	0	0	0	1	0	0	0	0	0	0	0	1
331	75	0	2	1	0	8	3	0	0	0	0	0	0	0	0	0	0	0	0	0	0	1	1	0	4	0	0	0	0	0	1	0	0	0	0	0	0	0	1	0	0	0	0	0	0	0	2
332	72	0	2	1	0	8	1	1	0	1	0	0	1	0	1	0	0	0	0	0	0	1	3	4	1	0	0	0	0	0	0	0	0	0	0	0	0	0	1	0	0	0	0	0	0	0	1
333	88	0	2	1	0	8	1	0	0	0	0	0	1	0	1	0	0	0	0	0	0	1	1	1	2	0	0	0	0	0	0	0	0	0	0	0	0	0	1	0	1	0	0	0	0	0	2
334	64	0	2	1	0	8	3	0	0	0	0	0	1	0	0	0	0	0	0	0	0	1	2	2	1	0	0	0	0	0	0	0	0	0	0	0	0	0	1	0	0	0	0	0	0	0	1
335	34	0	2	0	0	8	3	1	0	1	0	0	0	0	0	0	0	0	0	0	0	1	2	2	1	0	0	0	0	0	0	0	0	0	1	0	0	0	0	0	0	0	0	0	0	0	1
336	20	0	2	0	0	4	6	0	0	0	0	0	0	0	0	0	0	0	0	0	0	1	0	1	1	0	1	0	0	0	0	0	0	0	0	0	0	0	0	0	0	0	0	0	0	0	1
337	22	0	2	0	3	8	3	0	0	1	0	0	1	0	0	0	0	0	0	0	0	1	2	0	1	0	0	0	0	0	0	0	0	0	0	0	0	0	1	0	0	0	0	0	0	0	1
338	35	0	2	1	0	3	6	0	0	0	0	0	0	0	0	0	0	0	0	0	0	1	2	1	5	0	0	1	0	0	0	0	0	0	0	0	0	0	0	0	0	0	0	0	0	0	1
339	57	0	2	1	0	8	3	1	0	1	0	0	1	0	0	0	0	0	0	0	0	1	3	3	1	0	0	0	0	0	0	0	0	0	0	1	0	0	0	0	0	0	0	0	0	0	1
340	57	0	2	1	0	8	3	1	0	1	0	1	1	0	0	0	0	0	0	0	0	1	2	4	1	0	0	0	0	0	0	0	0	0	1	0	0	0	0	0	0	0	0	0	0	0	1
341	35	0	2	0	0	8	3	1	0	1	0	1	1	0	0	0	1	0	0	0	0	1	3	2	1	0	0	0	0	0	0	0	0	0	0	0	0	0	1	0	0	0	0	0	0	0	1
342	23	0	2	1	3	8	3	1	0	1	0	0	1	0	0	0	0	0	0	0	0	1	0	2	5	0	0	1	1	0	0	1	0	0	0	0	0	0	0	0	0	1	1	0	0	1	6
343	45	0	2	1	0	8	3	0	0	0	0	0	0	0	0	0	0	0	0	0	0	1	2	4	1																						0
344	32	0	2	1	0	8	3	1	0	0	0	0	1	0	0	0	0	0	0	0	0	1	2	1	1																						0
345	59	0	2	1	1	8	1	1	0	1	0	0	1	0	0	0	0	0	0	0	0	1	6	4	1																						0
346	50	0	2	1	3	8	3	0	0	0	0	0	1	0	0	0	0	0	0	0	0	1	3	2	1	0	0	1	0	0	0	0	0	0	0	0	0	0	0	0	0	0	0	0	0	0	1
347	16	0	2	0	0	8	3	0	0	0	0	0	0	0	0	0	0	0	1	0	0	0	1	0	1																						0
348	22	0	2	1	3	8	9	0	0	0	0	0	1	0	0	0	0	0	0	0	0	0	0	1	5																						0
349	27	0	2	0	3	8	3	1	0	1	0	1	1	0	0	1	1	0	0	0	0	1	2	0	1																						0
350	25	0	1	1	2	8	3	0	0	0	0	0	0	0	0	0	0	0	1	0	0	0			5	0	0	0	0	0	0	0	0	0	0	0	0	0	1	0	0	0	0	0	0	0	1
351	51	0	1	1	0	8	3	0	0	0	0	0	1	0	0	0	0	0	0	0	0	1	3	3	1	0	0	1	0	0	0	0	0	0	0	0	0	0	0	0	0	0	0	0	0	0	1
352	33	0	2	0	0	8	3	0	0	0	0	0	1	0	0	0	0	0	0	0	0	1	2	3	5	0	1	0	0	0	0	0	1	0	0	0	0	0	1	0	0	0	0	0	0	0	3
353	35	0	2	0	0	8	3	0	0	1	0	0	0	0	0	0	0	0	0	0	0	1	3	4	5	0	1	1	0	1	0	0	1	0	0	0	0	0	1	0	0	0	0	0	0	0	5
354	41	0	2	1	1	8	3	0	0	0	0	0	1	0	0	0	0	0	0	0	0	1	4	4	1	1	1	1	0	1	0	0	0	1	1	1	0	0	1	0	0	0	0	0	0	0	8
355	21	0	2	0	0	8	3	1	0	1	0	0	1	0	0	0	0	0	0	0	0	1	0	2	1	0	0	1	0	1	0	0	0	0	0	1	0	0	0	0	0	0	0	0	0	0	3
356	26	0	2	0	1	8	3	1	0	1	0	0	1	0	0	0	0	0	0	0	0	1	4	0	1	0	0	1	0	0	0	0	0	0	0	1	0	0	1	0	0	0	0	0	0	0	3
357	35	0	2	1	0	8	3	1	0	1	0	1	1	0	0	0	0	0	0	0	0	1	3	5	1	0	1	0	1	0	0	0	0	0	0	1	0	0	0	0	0	1	0	0	0	0	4
358	26	0	0	1	3	8	1	1	0	0	0	0	1	0	0	0	0	0	0	0	0	1	2	3	1	0	0	0	0	0	0	0	0	0	0	0	0	0	1	0	0	0	0	0	0	0	1
359	53	0	1	1	0	8	3	1	0	1	0	1	1	0	0	0	0	0	0	0	0	1	3	5	1	0	0	0	0	0	0	0	0	0	1	0	0	0	0	0	0	0	0	0	0	0	1
360	17	0	1	0	2	95	10	1	1	1	0	1	1	0	1	0	0	0	0	0	1	1			5	0	1	0	0	0	0	0	0	0	0	1	0	0	0	0	0	0	0	0	0	0	2
361	55	0	2	1	0	8	3	0	0	1	0	1	1	0	1	0	0	0	0	0	0	1	6	9	1	0	0	0	0	0	0	0	0	0	0	0	0	0	1	0	0	0	0	0	0	0	1
362	35	0	2	1	0	8	3	0	0	0	0	0	0	0	0	0	0	0	0	0	0	1	2	1	1	0	0	0	0	0	0	0	0	0	0	1	0	0	0	0	0	0	0	0	0	0	1
363	66	0	2	1	0	8	3	0	0	1	0	0	1	0	0	0	0	0	0	0	0	1	7	5	1	0	0	1	0	0	0	0	0	0	0	0	0	0	0	0	0	0	0	0	0	0	1
364	20	0	2	0	0	8	3	0	0	0	0	0	1	0	0	0	0	0	0	0	0	1	2	1	1	0	0	0	0	0	0	0	0	0	0	0	0	0	1	0	0	0	0	0	0	0	1
365	60	0	0	0	0	8	3	0	0	1	0	0	0	0	0	0	0	0	0	0	0	1	3	2	4	0	0	1	0	0	0	0	0	0	0	0	0	0	1	0	0	0	0	0	0	0	2
366	17	0	2	1	2	8	3	1	0	1	0	0	0	0	0	0	0	0	0	0	0	1			5	0	0	1	0	0	0	0	0	0	0	0	0	0	0	0	0	0	0	0	0	0	1
367	28	0	2	1	3	8	3	0	0	1	0	0	1	0	0	0	0	0	0	0	0	1	0	1	1	0	0	1	0	0	0	0	0	0	0	0	0	0	0	0	0	0	0	0	0	0	1
368	40	0	2	0	0	95	7	1	0	1	0	1	1	0	0	0	0	0	0	0	0	1	2	2	1	0	0	0	0	0	1	0	0	0	0	0	0	0	0	0	0	0	0	0	0	0	1
369	45	0	2	1	0	8	3	0	0	0	0	0	1	0	0	0	0	0	0	0	0	1	3	2	1																						0
370	42	0	2	0	1	3	7	1	1	1	0	0	1	0	0	0	0	0	0	0	0	1	0	1	2																						0
371	24	0	2	0	3	3	7	1	0	1	0	1	1	0	0	0	0	0	0	0	0	1	1	1	5	0	0	0	0	0	0	0	0	0	0	1	0	0	0	0	0	0	0	0	0	0	1
372	40	0	0	0	3	8	3	1	0	0	0	1	1	0	0	0	1	1	0	0	0	1	1	0	1	0	0	1	0	0	0	0	0	0	0	0	0	0	0	0	0	0	0	0	0	0	1
373	70	0	2	1	0	8	3	0	0	1	0	0	0	0	0	0	0	0	0	0	0	1	4	4	1	0	0	1	0	0	0	0	0	0	0	0	0	1	0	0	0	0	0	0	0	0	2
374	52	0	2	1	0	8	3	1	0	1	0	0	1	0	0	0	0	0	0	0	0	1	3	6	1	0	0	0	0	0	1	0	0	0	0	0	0	0	0	0	0	0	0	0	0	0	1
375	43	0	2	1	0	8	3	1	0	1	0	0	1	0	0	0	0	0	0	0	0	1	3	3	1	0	0	1	0	0	0	0	0	0	0	0	0	0	0	0	0	0	0	0	0	0	1
376	51	0	2	0	0	7	3	0	0	0	0	0	0	0	0	0	0	0	0	0	0	1	2	4	2																						0
377	21	0	2	0	0	8	3	1	0	0	0	0	0	0	0	0	0	0	0	0	0	1			5	0	0	0	0	0	0	0	0	0	0	0	0	0	1	0	0	0	0	0	0	0	1
379	37	0	2	0	1	8	3	1	0	1	0	1	1	0	0	0	1	0	0	0	0	1	2	3	1	0	0	0	0	0	1	0	0	0	0	0	0	0	1	0	0	0	0	0	0	0	2
380	25	0	2	1	3	8	3	1	0	1	0	1	1	0	0	0	0	0	0	0	0	1			5																						0
381	32	0	2	1	0	8	3	0	0	1	0	0	0	0	0	0	0	0	0	0	0	1	2	1	1																						0
382	35	0	1	0	0	8	3	0	0	0	0	0	0	0	0	0	0	0	0	0	0	1	2	3	1																						0
383	52	0	2	1	0	8	3	0	0	0	0	0	0	0	0	0	0	0	0	0	0	1	3	3	2	0	0	1	0	0	0	0	0	0	0	0	0	0	1	0	0	0	0	0	0	0	2
384	19	0	2	0	0	8	3	0	0	0	0	0	1	0	0	0	0	0	0	0	1	1			1	0	1	0	0	0	0	0	0	0	0	0	0	0	0	0	0	0	0	0	0	0	1
385	53	0	2	1	0	8	10	0	1	0	0	0	1	0	0	0	0	0	0	0	0	1	4	4	1	0	0	0	0	0	0	0	0	0	0	0	0	0	1	0	0	0	0	0	0	0	1
386	35	0	2	0	0	8	10	0	0	0	0	0	1	0	0	0	0	0	0	0	0	1	2	2	1	0	0	1	0	0	0	0	0	0	0	0	0	0	0	0	0	0	0	0	0	0	1
387	20	0	2	0	0	8	1	1	0	1	0	1	1	0	0	0	0	0	0	0	0	1	1	0	5	0	0	0	0	0	0	0	0	0	0	1	0	0	0	0	0	0	0	0	0	0	1
388	32	0	2	0	4	8	3	1	0	0	0	1	1	0	0	0	0	0	0	0	0	1	1	0	1	0	0	1	0	0	0	0	0	0	0	0	0	0	0	0	0	0	0	0	0	0	1
389	22	0	2	1	0	10	3	0	0	0	0	1	1	0	0	0	0	0	0	0	0	1			5	0	0	0	0	0	0	0	1	0	0	0	0	0	0	0	0	0	0	0	0	0	1
390	38	0	2	1	0	8	3	1	0	1	0	0	1	0	0	0	0	0	0	0	1	1	2	3	1	0	0	0	0	0	0	0	0	0	0	0	0	0	1	0	0	0	0	0	0	0	1
391	50	0	0	1	0	7	3	1	0	0	0	1	1	0	0	0	0	0	0	0	0	1	1	1	3	0	1	1	0	0	0	0	0	0	0	1	0	0	1	0	0	0	0	0	0	0	4
392	20	0	0	0	3	8	3	1	0	1	0	1	1	0	0	0	0	0	0	0	0	1			5	0	0	0	0	0	0	0	0	0	0	0	0	0	1	0	0	0	0	0	0	0	1
393	36	0	0	1	3	8	3	0	0	1	0	1	1	0	0	0	0	0	0	0	0	1	1	0	1	0	1	1	0	0	0	0	0	0	0	1	0	0	0	0	0	0	0	0	0	0	3
394	26	0	1	0	0	8	3	0	0	1	0	0	0	0	0	0	0	0	0	0	0	1			5	0	1	0	0	0	0	0	0	0	0	0	0	0	0	0	0	0	0	0	0	0	1
395	18	0	1	0	2	8	7	1	0	1	0	1	0	0	0	0	1	0	0	0	0	1	0	1	1	0	0	1	0	0	0	0	0	0	0	0	0	0	0	0	0	0	0	0	0	0	1
396	29	0	1	0	1	8	7	1	0	1	1	1	0	0	0	0	1	0	1	0	1	1	1	1	2	1	0	0	0	0	0	0	0	0	0	0	0	0	0	0	0	0	0	0	0	0	1
397	18	0	2	0	3	8	3	1	0	1	1	1	1	0	0	0	1	1	0	0	1	1			5	1	0	0	0	0	0	0	0	0	0	0	0	0	0	0	0	0	0	0	0	0	1
398	45	0	2	0	0	8	3	1	1	1	1	1	1	0	0	0	0	0	1	0	0	1	2	0	1	0	0	1	0	0	0	0	0	0	0	0	0	0	0	0	0	0	0	0	0	0	1
399	27	0	0	0	0	7	3	1	0	1	0	1	1	0	0	0	0	0	0	0	0	1	2	2	1	0	0	1	0	0	0	0	0	0	0	0	0	0	0	0	0	0	0	0	0	0	1
400	20	0	2	1	3	8	3	1	1	1	1	0	1	0	0	0	0	1	0	0	0	1			5	0	0	1	0	0	0	0	0	0	0	0	0	0	0	0	0	0	0	0	0	0	1
401	28	0	2	0	5	4	5	1	1	1	1	1	1	0	0	0	1	1	1	0	1	1	2	0	5																						0
402	27	0	1	1	5	96	3	1	0	0	0	1	1	0	0	0	0	0	0	0	0	1			5																						0
403	57	0	2	0	0	8	5	0	0	1	0	1	0	0	0	0	0	0	0	0	0	1	5	1	1	0	1	1	0	0	0	0	0	0	0	0	0	0	1	0	0	0	0	0	0	0	3
404	39	0	2	0	0	8	3	1	0	1	0	1	1	0	0	0	0	0	0	0	0	1	2	2	1	0	1	1	0	0	0	0	0	0	0	1	0	0	1	0	0	0	0	0	0	0	4
405	25	0	1	1	3	8	3	1	0	1	0	1	1	0	0	0	0	0	0	0	0	1			5	0	1	1	0	0	0	0	0	0	0	0	0	0	0	0	0	0	0	0	0	0	2
406	27	0	1	0	3	8	1	1	1	1	0	1	1	0	1	0	1	1	1	1	0	1	1	1	1	0	0	1	0	0	0	0	0	0	0	0	0	0	0	0	0	0	0	0	0	0	1
407	19	0	1	1	3	5	3	1	0	1	0	1	1	0	0	0	0	0	0	0	0	1			5	0	0	0	0	0	0	0	0	0	0	1	0	0	0	0	0	0	0	0	0	0	1
408	21	0	1	0	3	8	3	1	0	1	0	0	0	0	0	0	0	0	0	0	0	1	1	0	1	0	1	1	1	1	0	0	0	0	0	1	0	0	0	0	0	0	0	0	0	0	5
409	16	0	1	0	3	8	3	1	0	0	0	0	0	0	0	0	0	0	0	0	0	1			5																						0
410	20	0	0	0	3	5	7	1	0	0	0	0	1	0	0	0	0	0	0	0	0	1	0	1	5																						0
411	17	0	2	1	3	2	3	1	1	1	1	0	1	0	0	1	0	1	1	1	1	1			5	0	0	0	0	0	1	0	0	0	0	0	0	0	0	0	0	0	0	0	0	0	1
412	22	0	1	0	3	8	3	1	0	1	0	1	1	0	0	0	0	0	0	0	0	1	0	1	5	0	0	0	1	0	0	0	0	0	0	0	0	0	0	0	0	0	0	0	0	0	1
413	23	0	1	0	3	3	7	1	0	1	0	1	1	0	0	0	0	0	0	0	0	0	0	1	5																						0
414	79	0	0	1	0	8	3	1	0	1	0	1	1	0	0	0	0	0	0	0	0	1	10	3	1	0	0	0	0	0	0	0	0	0	0	0	0	1	0	1	0	0	0	0	0	0	2
415	58	0	0	0	0	8	10	1	1	1	1	1	1	0	0	0	1	0	0	0	0	1	2	2	1	0	0	1	0	0	0	0	0	0	0	0	0	0	1	0	0	0	0	0	0	0	2
416	28	0	1	0	5	7	10	1	0	1	0	1	1	0	0	0	0	1	1	0	1	1	0	0	5	0	0	1	0	0	0	0	0	0	0	0	0	0	0	0	0	0	0	0	0	0	1
417	27	0	2	0	0	8	3	1	0	1	0	1	1	0	0	0	0	0	0	0	0	1	1	1	1	0	0	0	0	0	0	0	1	0	0	0	0	0	0	0	0	0	0	0	0	0	1
418	31	0	1	0	5	8	3	0	1	1	1	1	1	0	0	1	1	0	1	0	1	1	2	1	1	0	0	1	0	0	0	0	0	0	0	0	0	0	0	0	0	0	0	0	0	0	1
419	19	0	0	0	3	3	12	1	1	0	1	1	1	0	0	0	1	0	0	0	1	1	1	1	5	0	0	1	0	0	0	0	0	0	0	1	0	0	0	0	0	0	0	0	0	0	2
420	18	0	2	1	3	5	3	1	0	1	1	1	1	0	0	1	1	1	0	0	0	1	0	1	5	0	0	0	0	0	0	0	0	0	0	0	0	0	1	0	0	0	0	0	0	0	1
421	19	0	2	1	3	8	3	0	0	0	0	0	1	0	0	0	0	0	0	0	0	1			5	0	1	0	0	0	0	0	0	0	0	0	0	0	0	0	0	0	0	0	0	0	1
422	19	0	1	0	3	8	3	1	0	1	0	1	1	0	0	0	0	0	0	0	0	1			5	0	0	1	1	1	0	0	0	0	0	0	0	0	0	0	0	0	0	0	0	0	3
423	21	0	1	1	3	8	3	0	0	1	0	1	1	0	0	0	0	0	0	0	0	1			5	0	0	1	1	1	1	0	0	0	0	1	0	0	1	0	0	0	0	0	0	0	6
424	54	0	1	0	1	8	3	1	0	1	0	1	1	0	0	0	0	0	0	0	0	1	0	5	1	0	1	0	0	1	0	0	0	0	0	0	0	0	1	0	0	0	0	0	0	0	3
425	31	0	1	0	1	8	3	1	0	1	0	1	1	0	0	0	0	0	0	0	0	1	0	1	1	0	0	0	0	0	0	0	0	0	0	0	1	0	0	0	0	0	0	0	0	0	1
426	19	0	2	0	3	5	1	1	1	1	1	1	1	0	0	0	0	0	0	0	0	1			5	0	0	0	0	0	0	0	0	0	0	0	1	0	0	0	0	0	0	0	0	0	1
427	26	0	1	1	5	8	3	1	0	1	0	1	1	0	0	0	0	0	0	0	0	1			5																						0
428	68	0	1	0	0	8	3	0	1	0	0	0	0	0	0	0	0	0	0	0	0	1	4	2	4																						0
429	26	0	1	0	2	8	3	1	0	1	0	0	1	0	0	0	0	0	0	0	0	1	1	1	1																						0
430	32	0	1	0	1	2	3	0	0	0	0	0	1	0	0	0	0	0	0	0	0	1	2	2	4																						0
431	29	0	1	1	5	8	1	1	0	1	0	0	1	0	0	0	0	0	0	0	0	1			5	0	0	1	0	0	0	0	0	0	0	0	0	0	0	0	0	0	0	0	0	0	1
432	23	0	1	0	5	8	7	1	1	1	1	1	1	0	1	1	1	1	1	1	1	1			5																						0
433	15	0	1	0	2	8	1	1	0	0	0	0	0	0	0	0	0	0	0	0	0	1			5																						0
434	26	0	0	0	3	8	12	1	0	1	0	1	1	0	0	0	0	1	1	1	1	1	1	0	5	0	0	1	0	0	0	0	0	0	0	0	0	0	0	0	0	0	0	0	0	0	1
435	27	0	1	1	5	8	3	1	1	1	1	0	1	0	0	0	1	0	1	0	1	1	0	1	1	0	0	0	0	0	0	0	0	0	0	1	0	0	1	0	0	1	0	0	0	0	3
436	45	0	2	1	0	7	3	1	0	1	0	1	1	0	0	0	0	0	0	0	0	1	2	3	1	0	1	1	0	0	0	0	0	0	0	0	0	0	0	0	0	0	0	0	0	0	2
437	23	0	2	0	3	8	3	1	0	1	0	1	1	0	0	0	0	0	0	0	0	1	0	2	1	0	0	0	0	1	0	0	0	0	0	0	0	0	0	0	0	0	0	0	0	0	1
438	22	0	2	0	3	10	3	1	0	1	1	0	1	0	0	0	0	1	0	0	0	1	0	1	5	1	0	0	1	0	0	0	1	0	0	0	0	0	1	0	0	0	0	0	0	0	4
439	53	0	2	0	2	3	6	0	0	0	0	0	0	0	0	0	0	0	0	0	0	1	2	3	1	0	0	0	0	0	0	0	0	0	0	1	0	0	0	0	0	0	0	0	0	0	1
440	25	0	1	1	3	8	3	0	1	1	0	1	1	0	0	0	0	1	0	0	1	1	1	1	5	1	1	0	0	0	0	0	0	0	0	0	0	0	0	0	0	0	0	0	0	0	2
441	19	0	0	1	3	8	3	1	0	0	0	0	1	0	0	0	0	0	0	0	0	1			5	0	0	1	0	0	0	0	0	0	0	0	0	0	1	0	0	0	0	0	0	0	2
442	16	0	0	1	2	5	5	1	1	1	0	1	1	0	0	0	0	0	0	0	0	1			5	0	0	1	1	0	0	0	0	0	0	1	0	0	0	0	0	0	0	0	0	0	3
443	39	0	0	0	1	8	10	0	0	1	0	0	1	0	1	0	0	0	0	0	1	1	0	1	3	0	0	0	0	0	0	0	0	0	0	1	0	0	0	0	0	0	0	0	0	0	1
444	35	0	0	0	0	10	3	1	1	1	0	1	1	0	0	0	0	0	0	0	0	1	1	0	1	0	0	0	0	0	0	0	0	0	0	1	0	0	0	0	0	0	0	0	0	0	1
445	28	0	1	1	3	5	7	1	1	1	1	1	1	0	0	0	0	0	0	0	1	1			5	0	0	1	0	0	0	0	0	0	0	1	0	0	1	0	0	0	0	0	0	0	3
446	64	0	1	1	5	8	1	1	0	1	1	0	0	0	0	0	1	1	1	0	0	1	2	2	1																						0
447	20	0	1	0	2	2	3	1	0	1	0	0	1	0	1	0	0	0	0	0	1	1	0	1	1																						0
448	22	0	2	1	0	8	3	1	0	1	0	1	1	0	0	0	0	0	0	0	0	1	3	1	1	0	0	1	0	0	0	0	0	0	0	0	0	0	0	0	0	0	0	0	0	0	1
449	22	0	1	1	3	8	7	1	1	1	1	1	1	0	0	0	0	1	1	0	1	1			5	0	0	1	0	0	0	0	0	0	0	0	0	0	0	0	0	0	0	0	0	0	1
450	17	0	2	0	2	8	1	1	0	1	0	1	1	0	0	0	0	0	0	0	1	1			5	0	0	1	0	0	0	0	0	0	0	0	0	0	0	0	0	0	0	0	0	0	1
451	36	0	1	0	1	8	3	1	1	1	1	1	1	0	0	0	1	0	1	0	1	1	2	3	1	0	0	0	0	0	0	0	0	0	0	0	0	0	0	0	0	0	0	0	0	1	1
452	20	0	1	0	3	8	6	1	1	1	1	0	1	0	0	0	0	0	0	0	1	1	1	0	1	1	0	0	0	0	0	0	0	0	0	0	0	0	0	0	0	0	0	0	0	0	1
453	53	0	1	0	2	3	7	0	0	0	0	0	0	0	0	0	0	0	0	0	0	1	1	3	4																						0
454	76	0	1	0	4	8	1	1	1	1	1	1	1	0	0	0	0	1	1	1	1	1	2	4	4	0	1	1	0	0	1	0	0	0	0	0	0	0	1	0	0	0	0	0	0	0	4
455	46	0	0	1	0	8	3	1	1	1	1	1	1	0	0	0	0	1	0	1	1	1	0	3	3	0	0	0	0	0	0	0	0	0	0	0	0	0	1	0	0	0	0	0	0	0	1
456	26	0	1	0	2	8	3	0	0	1	0	1	1	0	0	0	0	0	0	0	0	1	0	1	5	0	0	1	0	0	0	0	0	0	1	0	0	0	1	0	0	0	0	0	0	0	3
457	40	0	0	0	2	4	3	1	1	0	1	1	1	0	0	0	1	0	1	0	1	1	2	2	3	0	0	1	0	0	0	0	0	0	0	0	0	0	1	0	0	0	0	0	0	0	2
458	70	0	1	0	4	8	1	1	1	1	0	1	1	0	0	0	0	0	1	0	1	1	2	3	2																						0
459	36	0	0	0	2	8	3	0	0	0	0	0	1	0	0	0	0	0	0	0	0	1	2	3	4	0	0	1	0	0	0	0	0	0	0	0	0	0	0	0	0	0	0	0	0	1	2
460	30	0	0	0	2	8	1	1	0	1	0	1	1	0	0	0	0	0	0	0	0	1			5	0	0	1	0	0	0	0	0	0	0	0	0	0	0	0	0	0	0	0	0	0	1
461	20	0	1	0	3	7	3	1	1	1	1	1	1	0	0	0	1	0	1	1	1	1			5	0	0	1	0	0	0	0	0	0	0	0	0	0	0	0	0	0	0	0	0	0	1
462	21	0	2	1	5	8	3	0	0	0	0	0	1	0	0	0	0	0	0	0	0	1	1	0	5	0	0	0	0	0	0	0	0	0	0	0	0	0	1	0	0	0	0	0	0	0	1
463	21	0	1	1	0	8	3	1	0	1	1	0	1	0	0	0	1	0	0	1	1	1			5	0	0	1	0	0	0	0	0	0	0	0	0	0	0	0	0	0	0	0	0	0	1
464	18	0	1	1	3	8	3	0	0	1	0	0	1	0	0	0	0	0	0	0	0	1			5																						0
465	65	0	2	1	0	9	3	1	1	1	1	1	1	0	0	1	1	0	1	0	1	1	4	7	1	0	0	0	0	0	0	0	0	0	0	0	0	0	1	0	0	0	0	0	0	0	1
466	22	0	2	1	0	5	3	0	0	0	0	1	1	0	0	0	0	0	0	0	1	1			5	0	1	0	0	0	0	0	0	0	0	0	0	0	0	0	0	0	0	0	0	0	1
467	31	0	1	0	0	10	3	1	0	1	0	1	1	0	0	0	0	0	0	0	1	1	0	4	1	0	0	0	1	0	0	0	0	0	0	0	0	0	0	0	0	0	1	0	0	0	2
468	27	0	1	0	4	8	3	1	1	1	1	1	1	0	0	1	0	0	1	0	1	1			5	0	0	0	1	1	0	0	0	0	0	0	0	0	0	0	0	0	0	0	0	0	2
469	22	0	0	0	3	7	3	1	1	1	0	1	1	0	0	0	0	0	0	0	1	1			5	0	0	0	0	0	0	0	0	0	0	1	0	0	0	0	0	0	0	0	0	0	1
470	34	0	1	1	0	8	3	1	1	1	1	0	1	0	0	0	0	0	0	1	1	1	0	1	5	0	0	1	0	0	0	0	0	0	0	0	0	0	1	0	0	0	0	0	0	0	2
471	31	0	0	0	5	8	3	1	0	1	0	1	1	0	1	0	0	0	0	0	0	1	1	1	5	0	0	1	0	0	0	0	0	0	0	1	0	0	1	0	0	0	0	0	0	0	3
472	35	0	1	0	3	8	3	1	1	1	1	1	1	0	0	0	0	0	0	0	1	1	1	1	1																						0
473	18	0	0	0	3	8	3	1	0	1	0	1	1	0	1	0	0	0	0	0	0	1			5	0	0	1	0	0	0	0	0	0	0	0	0	0	0	0	0	0	0	0	0	0	1
474	46	0	1	1	2	7	3	1	1	1	1	1	1	0	0	0	1	0	0	0	1	1	3	0	1	0	0	1	0	0	0	0	0	0	0	1	0	0	0	0	0	0	0	0	0	0	2
475	18	0	1	1	2	8	3	0	0	1	0	1	1	0	0	0	0	0	0	0	1	1			5	0	0	1	0	1	0	0	0	0	0	1	0	0	1	0	0	0	0	0	0	0	4
476	53	0	1	1	3	8	3	1	0	1	1	1	1	0	0	0	0	1	0	0	1	1	3	2	1	0	0	0	0	0	0	0	0	0	0	0	0	0	1	0	0	0	0	0	0	0	1
477	30	0	1	0	1	96	7	1	0	1	0	0	1	0	0	0	0	1	1	0	1	1	1	2	5																						0
478	74	0	1	1	1	3	1	1	0	0	0	1	1	0	0	0	0	0	0	0	0	1	6	0	1	0	0	1	0	0	0	0	0	0	0	0	0	0	0	0	0	0	0	0	0	0	1
479	60	0	0	0	0	8	7	0	0	0	0	0	1	0	0	0	0	0	0	0	0	1	1	0	4																						0
480	28	0	2	1	3	8	3	0	0	0	0	1	1	0	0	0	0	0	0	0	1	1			5	0	0	1	0	0	0	0	0	0	0	0	0	0	0	0	0	0	0	0	0	0	1
481	28	0	1	0	3	10	7	1	0	1	1	0	1	0	0	0	0	0	0	0	1	1	1	1	5	0	0	1	0	0	0	0	0	0	0	0	0	0	1	0	0	0	0	0	0	0	2
482	38	0	2	0	1	8	1	0	0	0	1	0	1	0	0	0	0	0	1	0	1	1	1	2	5	0	0	1	0	1	0	0	0	0	0	1	0	0	1	0	0	0	0	0	0	0	4
483	23	0	0	1	3	8	3	0	0	1	0	0	1	0	0	0	0	0	0	0	0	1			5	0	1	0	0	0	0	0	0	0	0	0	0	0	0	0	0	0	0	0	0	0	1
484	27	0	1	1	5	8	3	0	0	1	0	1	1	0	0	0	0	0	0	0	1	1	0	1	5	0	0	1	0	0	0	0	1	0	0	1	0	0	0	0	0	0	0	0	0	0	3
485	35	0	0	0	0	8	3	1	0	1	0	0	1	0	0	0	0	0	0	0	1	1	1	0	1	0	0	1	0	0	0	0	0	0	0	1	0	0	1	0	0	0	0	0	0	0	3
486	32	0	1	1	1	4	7	1	1	1	1	1	1	0	0	0	0	0	0	0	1	1	3	2	1	0	1	1	1	0	0	0	0	0	0	0	0	0	0	0	0	0	0	0	0	0	3
487	17	0	0	1	3	8	3	1	0	0	1	1	1	0	0	1	1	0	0	0	1	1			5	0	0	0	0	0	1	0	0	0	0	0	0	0	0	0	0	0	0	0	0	0	1
488	48	0	1	1	4	8	7	1	1	1	1	1	1	0	0	0	0	0	0	0	1	1	2	1	2	0	0	1	0	0	0	0	0	0	0	0	0	0	0	0	0	0	0	0	0	0	1

## Sheet: H1
Parent_Index	H1	H2	H4
56	B	7	2
56	C	7	2
56	D	7	2
56	E	7	2
56	F	7	2
56	G	7	2
56	K	7	3
56	M	8	2
56	N	7	2
56	P	7	2
56	Q	7	2
57	C	1	1
57	F	4	2
57	N	3	3
57	Q	2	1
57	U	1	2
58	A	2	2
58	B	2	2
58	C	7	2
58	D	3	1
58	E	4	2
58	F	7	3
58	K	7	2
58	Q	3	2
58	R	4	2
59	C	1	3
59	H	2	3
60	A	1	1
60	B	2	1
60	C	2	1
60	I	3	1
60	N	3	1
60	T	3	1
61	C	1	2
61	J	1	2
61	N	2	2
61	P	3	2
62	E	0	2
62	F	7	2
62	G	7	2
62	H	7	3
62	I	7	3
62	K	7	2
62	N	7	3
62	P	7	3
62	Q	4	3
62	R	4	2
62	T	2	3
62	U	7	3
63	B	2	2
63	C	2	2
63	F	1	2
63	K	2	2
64	B	1	3
64	G	7	3
64	K	2	3
65	C	7	2
65	E	6	2
65	F	7	3
65	G	7	2
65	K	7	2
65	N	7	3
65	R	7	2
66	H	7	2
66	N	7	2
67	D	7	2
67	N	7	2
68	A	7	2
68	B	1	1
68	D	2	2
68	E	1	2
68	F	1	2
68	N	2	1
68	O	1	2
68	P	1	2
68	Q	7	1
68	R	7	2
68	T	1	2
69	A	7	2
69	C	7	3
69	D	7	2
69	E	7	3
69	H	7	2
69	K	8	1
69	M	7	1
69	N	7	3
69	O	7	2
69	Q	7	1
69	R	7	2
70	A	3	1
70	B	5	2
70	C	6	2
70	F	7	3
70	H	5	3
70	J	6	3
70	N	6	3
70	Q	6	2
71	B	4	2
71	C	1	2
72	F	7	3
72	H	7	3
72	N	7	3
73	A	1	1
73	B	1	2
73	C	5	2
73	D	5	2
73	E	5	2
73	G	5	2
73	M	5	2
73	Q	5	2
73	R	5	2
74	A	1	2
74	C	1	2
74	D	2	1
74	F	2	3
74	H	1	1
74	K	1	1
74	N	1	2
74	O	1	1
74	P	1	1
74	T	1	1
75	B	7	2
75	C	6	2
75	F	7	2
75	H	5	2
75	J	7	2
75	K	7	2
76	A	2	3
76	B	2	3
76	D	1	3
76	F	4	3
76	N	4	3
76	O	2	3
76	Q	5	3
76	R	1	3
77	B	7	2
77	C	1	2
77	D	1	2
77	F	2	2
77	H	1	2
77	J	3	2
77	K	1	2
77	N	2	2
77	P	1	2
77	R	1	2
77	T	1	2
77	U	1	2
78	A	6	2
78	B	6	2
78	C	6	2
78	D	6	2
78	E	6	3
78	F	6	3
78	J	6	2
78	N	6	2
78	P	6	2
78	Q	6	3
79	C	1	2
79	H	1	2
79	J	1	2
79	N	5	2
80	B	6	1
80	C	6	1
80	D	6	2
80	E	6	1
80	F	1	2
80	J	1	2
80	N	1	2
80	P	6	2
80	R	1	2
80	T	1	2
81	C	7	3
81	F	7	2
81	H	7	2
81	J	7	2
81	K	7	3
81	N	7	2
81	R	7	2
81	T	7	2
82	C	1	2
82	F	6	1
82	H	6	3
82	J	6	3
82	K	6	2
82	N	6	2
83	C	6	3
84	F	7	3
84	G	7	2
84	K	7	3
85	C	6	3
85	H	6	2
85	N	6	3
86	C	1	2
87	N	7	3
88	C	6	3
88	E	6	3
88	F	3	3
88	G	15	2
88	H	4	3
88	I	6	3
88	J	6	2
88	K	6	3
88	N	7	3
88	O	6	3
88	P	6	3
88	Q	6	3
88	R	6	3
88	T	6	3
89	B	4	2
89	C	7	3
89	D	3	2
89	H	2	2
89	I	2	2
89	J	5	2
89	K	5	3
89	N	6	3
89	T	2	2
90	B	6	2
90	F	6	1
90	H	6	3
90	K	6	3
90	N	6	2
91	J	1	2
92	C	7	3
92	E	2	2
92	F	3	3
92	N	7	3
92	P	5	2
92	R	3	3
92	T	5	2
93	C	7	3
94	K	1	2
95	C	9	2
95	J	2	3
95	N	7	3
95	T	6	3
96	B	7	3
96	N	7	3
97	C	6	3
97	F	6	3
97	H	6	3
97	I	6	3
97	N	6	3
97	R	6	3
97	T	6	3
98	B	7	3
98	C	7	3
98	F	7	2
98	N	7	3
99	C	6	3
99	F	6	3
99	G	6	3
99	N	6	3
100	C	4	2
100	D	6	1
100	N	6	1
101	N	6	3
102	C	6	3
102	F	5	3
102	J	6	3
102	N	6	3
103	B	7	3
103	N	7	3
104	A	6	2
104	B	6	2
104	C	6	2
104	D	1	2
104	F	6	2
104	M	6	2
105	D	7	3
105	G	7	3
106	C	6	2
106	G	6	2
106	H	6	2
106	J	6	2
106	N	6	2
107	B	7	3
107	C	7	3
107	N	7	3
108	F	1	2
108	J	5	2
108	N	3	3
109	C	7	2
109	D	1	3
109	K	7	3
109	N	7	2
109	R	1	2
110	B	6	2
110	I	7	2
110	J	7	2
110	N	7	2
111	A	3	3
111	B	1	3
111	C	2	3
111	D	3	3
111	E	6	3
111	F	7	3
111	H	7	3
111	I	1	2
111	J	1	2
111	K	7	3
111	N	7	3
111	P	2	2
111	R	7	3
111	T	1	2
112	C	7	3
112	N	7	3
113	B	2	2
113	C	1	2
113	E	7	3
113	H	1	2
113	K	7	3
113	N	7	3
113	T	1	2
114	C	6	3
114	F	6	1
115	B	1	1
115	C	4	2
115	K	4	2
115	N	4	2
116	C	6	2
116	F	6	3
116	N	6	3
117	B	3	2
117	C	3	2
117	E	2	2
117	K	2	2
117	P	2	2
117	T	2	2
118	C	1	3
118	N	3	3
118	O	7	3
118	Q	7	2
118	R	7	3
118	T	1	2
119	B	3	2
119	C	6	2
119	F	6	2
119	N	6	2
120	C	7	3
120	N	7	2
121	D	7	3
121	F	7	3
122	A	7	2
122	B	7	2
122	C	7	3
122	F	7	2
122	H	7	3
122	I	7	3
122	K	7	3
122	N	7	3
122	P	7	2
122	Q	7	2
122	R	7	2
122	T	7	3
123	C	7	2
123	F	7	3
123	N	7	2
124	C	7	2
124	F	7	2
124	J	7	3
124	N	7	3
124	O	6	2
125	J	1	3
125	K	1	3
126	D	7	3
126	J	7	3
126	K	7	3
126	N	7	3
127	C	7	2
127	N	7	3
128	N	7	3
129	C	7	3
129	F	7	2
129	G	7	1
129	M	7	2
129	N	7	3
130	D	7	2
131	B	7	2
131	C	7	3
131	H	7	3
131	N	7	3
131	O	7	2
131	T	7	2
132	B	7	2
132	C	7	2
132	D	7	2
132	J	7	2
132	N	7	2
132	T	7	2
133	C	7	2
133	F	7	2
133	H	7	3
133	N	7	3
133	O	7	3
133	R	7	3
134	N	7	2
135	C	1	3
135	K	2	2
135	O	2	3
135	T	1	1
136	B	7	3
136	C	7	2
136	D	7	2
136	E	7	3
136	F	7	3
136	G	7	3
136	J	7	3
136	N	7	3
136	R	7	3
137	A	7	1
137	C	7	3
137	N	7	3
137	O	7	2
138	N	7	3
139	G	7	3
139	N	7	3
139	O	7	3
140	B	7	2
140	C	7	2
140	D	7	2
140	E	7	3
140	H	7	2
140	J	7	2
140	N	7	3
140	Q	7	3
140	T	7	2
141	C	7	3
141	N	7	3
142	F	7	2
142	N	7	2
143	E	7	2
143	F	7	2
143	H	7	3
143	N	7	3
143	O	7	3
143	P	7	2
143	T	7	2
144	C	7	2
144	N	7	3
144	Q	7	2
145	C	2	2
145	F	7	2
145	N	7	3
146	F	7	2
146	N	7	2
147	C	7	1
147	F	7	3
147	N	7	3
147	O	7	3
148	D	5	2
148	E	7	3
148	K	7	2
148	N	7	3
148	P	5	2
149	C	2	3
149	N	7	3
150	G	7	3
150	O	7	3
151	C	7	2
152	C	1	1
152	G	1	2
152	H	1	2
152	K	1	3
152	N	1	2
152	R	1	3
152	T	1	2
152	U	1	2
153	F	7	2
153	J	12	2
153	K	12	2
153	N	7	3
153	Q	2	3
153	R	3	2
154	C	2	1
154	F	7	3
154	H	7	3
154	K	7	3
154	N	7	3
155	C	7	3
155	N	7	3
156	D	7	3
156	F	7	3
156	T	7	2
157	B	1	3
157	C	7	3
157	D	3	3
157	E	2	3
157	F	7	3
157	H	7	3
157	I	7	3
157	J	7	3
157	K	2	2
157	N	7	3
157	R	4	2
157	T	3	2
158	C	7	3
158	F	7	3
158	N	7	3
158	T	7	3
159	C	7	3
160	C	7	3
160	K	7	3
160	N	7	3
160	T	7	2
161	B	7	2
161	C	7	2
161	F	7	1
161	N	7	3
162	K	2	3
163	C	1	1
164	C	2	3
164	N	2	3
165	B	7	3
165	D	7	3
165	H	7	3
165	J	7	3
165	K	7	3
165	N	7	2
165	T	7	2
166	C	1	3
166	K	10	3
167	B	5	2
167	C	5	2
167	I	6	2
167	N	7	1
168	B	1	2
168	C	1	2
168	D	6	2
169	A	2	2
169	N	1	2
169	R	1	1
170	E	2	2
170	N	2	2
171	A	2	3
171	N	6	3
171	O	3	3
172	N	6	3
173	A	3	1
173	C	1	1
174	C	1	3
174	N	6	3
175	C	1	1
175	I	1	1
175	J	1	1
175	L	1	1
175	T	1	2
176	C	1	1
177	F	1	2
178	N	1	1
179	N	1	2
180	B	30	2
180	K	1	2
180	N	5	3
181	C	4	2
182	C	3	3
182	N	3	2
183	K	1	2
184	C	6	1
184	N	2	1
185	N	5	2
186	C	5	2
187	C	3	2
187	E	3	2
188	J	10	2
189	C	2	2
190	A	1	1
190	C	5	1
191	C	15	2
191	K	5	2
191	N	3	2
192	C	3	3
192	N	2	3
193	C	3	2
193	K	3	3
193	N	2	2
194	D	6	3
195	C	3	2
195	D	11	2
195	E	5	2
195	F	1	2
195	J	2	1
195	K	7	3
195	N	1	2
196	C	2	2
196	N	2	2
197	A	5	2
197	C	5	3
197	N	8	3
197	O	4	3
198	C	2	2
199	N	1	1
200	B	10	1
200	C	9	1
200	D	1	2
200	E	15	1
200	K	2	2
200	N	11	1
201	E	1	2
202	N	1	2
203	B	16	3
203	C	4	2
203	F	20	3
203	G	1	2
204	A	2	2
204	C	3	2
204	E	1	2
204	H	17	2
204	Q	1	2
204	R	1	2
205	N	1	3
207	C	7	1
208	C	2	2
209	A	1	1
209	C	2	2
209	D	2	2
209	K	5	3
210	C	4	2
211	A	1	1
211	C	2	2
211	L	1	2
212	C	1	2
213	B	1	1
213	S	1	1
214	A	1	1
214	D	1	3
214	E	1	1
215	B	10	1
215	J	5	1
215	K	1	1
216	K	3	3
218	C	1	2
218	I	1	2
219	C	1	2
220	C	3	2
221	C	3	1
221	N	2	1
223	B	1	2
223	C	7	3
223	E	8	2
224	C	2	2
224	K	1	3
224	N	4	2
225	B	1	2
225	D	1	2
226	C	1	2
227	R	1	2
229	C	2	2
229	K	2	2
233	B	5	1
233	D	11	2
233	E	1	2
233	G	41	2
233	R	11	2
234	K	6	2
234	N	4	1
236	A	1	2
236	C	3	3
236	R	1	3
237	C	5	3
238	B	3	2
238	C	10	3
238	N	2	2
239	B	3	2
239	C	15	2
239	E	1	2
240	C	3	2
240	F	10	2
240	K	10	2
240	M	4	2
241	B	1	1
241	K	3	2
242	B	5	2
242	C	1	2
242	O	5	2
243	C	2	1
243	K	1	2
243	N	1	2
244	B	1	2
244	C	1	2
245	K	0	3
246	C	1	1
247	B	5	3
247	C	1	2
247	D	5	3
248	C	1	2
249	C	4	2
250	B	2	2
250	D	1	2
250	F	5	2
251	N	9	3
252	C	4	2
252	E	2	2
252	H	1	3
253	B	1	3
253	C	21	3
253	D	1	3
253	E	1	3
254	B	1	2
254	C	1	2
254	E	1	2
254	Q	1	1
255	K	3	2
257	C	1	2
259	C	2	2
260	K	27	1
261	K	8	2
262	C	1	2
262	K	1	2
263	B	1	1
263	N	2	2
264	C	15	2
264	N	3	2
265	C	1	3
266	K	2	2
266	N	2	2
267	N	1	2
268	B	1	3
269	K	13	2
270	C	1	2
270	N	1	2
271	J	1	1
271	N	20	2
272	C	1	2
272	K	0	2
273	B	2	2
274	B	1	2
274	C	20	2
275	C	5	3
275	E	5	2
275	I	6	3
275	J	10	3
275	K	4	2
275	N	9	2
276	N	2	2
277	C	1	2
277	E	1	2
278	B	1	2
278	C	19	2
278	N	16	2
279	C	2	2
279	N	5	2
280	C	2	2
280	K	8	2
281	C	1	2
282	N	1	2
284	N	1	3
285	C	5	1
286	C	1	2
286	H	1	2
287	A	1	2
287	B	1	3
287	C	1	2
287	D	5	3
288	H	1	2
288	K	1	1
289	S	1	2
291	C	3	2
292	C	8	2
293	N	2	2
294	B	1	3
294	N	1	2
295	C	10	3
295	K	15	3
297	C	1	2
297	D	1	2
297	E	1	2
298	N	1	2
299	B	2	2
299	E	15	2
300	C	1	1
300	N	1	1
301	B	1	1
301	C	2	1
301	N	1	1
302	C	7	3
303	B	1	2
305	B	1	2
308	A	4	2
308	B	5	2
308	C	1	2
308	D	1	2
308	E	2	2
308	J	5	2
308	K	1	2
308	N	10	2
309	C	2	2
309	H	3	3
310	K	3	2
310	N	2	2
311	K	17	2
312	C	1	2
313	F	2	3
314	G	2	2
314	N	1	1
315	C	2	1
316	A	1	2
316	J	1	1
316	N	1	1
317	C	3	3
317	N	1	1
318	C	1	2
320	B	2	2
320	H	3	2
320	N	7	2
322	C	1	2
323	K	5	3
324	C	2	3
324	N	1	2
325	C	1	2
325	H	10	3
325	J	6	3
325	N	2	3
326	C	1	1
326	J	2	2
327	B	5	1
328	C	1	1
328	S	1	1
329	F	1	1
329	N	1	2
329	Q	2	2
330	N	3	1
331	F	9	3
331	N	1	3
332	N	1	1
333	N	1	3
333	P	3	2
334	N	1	2
335	J	2	2
336	B	1	3
337	N	6	3
338	C	1	2
339	K	15	2
340	J	1	1
341	N	6	1
342	C	3	3
342	D	2	3
342	G	4	3
342	Q	3	2
342	R	2	2
342	U	4	3
346	C	1	3
350	N	2	2
351	C	1	2
352	B	1	2
352	H	7	3
352	N	1	2
353	B	7	3
353	C	2	2
353	E	6	3
353	H	3	2
353	N	4	2
354	A	3	2
354	B	2	2
354	C	1	2
354	E	3	2
354	I	3	2
354	J	4	2
354	K	4	2
354	N	6	3
355	C	1	2
355	E	1	2
355	K	2	2
356	C	1	2
356	K	1	2
356	N	1	2
357	B	2	2
357	D	2	2
357	K	2	3
357	Q	2	3
358	N	1	1
359	J	20	3
360	B	2	2
360	K	2	2
361	N	10	1
362	K	6	3
363	C	4	2
364	N	2	1
365	C	2	2
365	N	2	2
366	C	1	1
367	C	0	2
368	F	0	2
371	K	1	3
372	C	3	2
373	C	1	3
373	M	2	2
374	F	3	3
375	C	1	1
377	N	3	2
379	F	5	2
379	N	2	2
383	C	2	2
383	N	3	2
384	B	1	2
385	N	3	2
386	C	3	2
387	K	3	3
388	C	1	2
389	H	4	3
390	N	5	2
391	B	5	1
391	C	2	1
391	K	5	2
391	N	7	2
392	N	1	1
393	B	3	2
393	C	3	2
393	K	5	3
394	B	5	1
395	C	1	2
396	A	1	2
397	A	1	1
398	C	3	2
399	C	1	2
400	C	2	2
403	B	5	2
403	C	7	2
403	N	3	2
404	B	5	2
404	C	8	2
404	K	2	2
404	N	4	2
405	B	1	2
405	C	1	2
406	C	1	2
407	K	2	2
408	B	1	2
408	C	1	2
408	D	2	3
408	E	1	2
408	K	1	2
411	F	4	2
412	D	0	2
414	M	2	3
414	O	5	3
415	C	1	2
415	N	1	2
416	C	1	2
417	H	27	2
418	C	1	2
419	C	2	2
419	K	1	1
420	N	2	1
421	B	2	1
422	C	1	2
422	D	1	2
422	E	1	2
423	C	5	3
423	D	2	2
423	E	1	2
423	F	10	3
423	K	2	3
423	N	3	2
424	B	5	2
424	E	3	2
424	N	7	2
425	L	3	2
426	L	1	2
431	C	5	3
434	C	3	2
435	K	5	3
435	N	2	3
435	Q	1	2
436	B	1	2
436	C	36	2
437	E	0	1
438	A	2	1
438	D	1	2
438	H	12	3
438	N	1	3
439	K	20	3
440	A	1	1
440	B	1	1
441	C	2	1
441	N	2	1
442	C	1	1
442	D	1	1
442	K	3	3
443	K	1	3
444	K	1	3
445	C	3	2
445	K	3	2
445	N	2	2
448	C	1	2
449	C	1	2
450	C	1	1
451	U	10	2
452	A	1	1
454	B	5	3
454	C	5	3
454	F	5	3
454	N	5	3
455	N	2	2
456	C	7	2
456	J	3	2
456	N	5	2
457	C	2	2
457	N	4	3
459	C	1	2
459	U	1	2
460	C	1	2
461	C	1	2
462	N	4	1
463	C	3	2
465	N	5	3
466	B	1	2
467	D	0	2
467	R	0	1
468	D	1	2
468	E	1	2
469	K	3	3
470	C	2	3
470	N	1	2
471	C	2	2
471	K	3	2
471	N	1	2
473	C	4	1
474	C	10	3
474	K	10	3
475	C	2	3
475	E	3	2
475	K	2	2
475	N	2	2
476	N	5	3
478	C	7	2
480	C	1	1
481	C	17	3
481	N	0	2
482	C	3	1
482	E	2	1
482	K	4	1
482	N	3	1
483	B	10	2
484	C	2	2
484	H	2	2
484	K	2	2
485	C	2	2
485	K	1	1
485	N	2	2
486	B	1	2
486	C	1	2
486	D	1	2
487	F	5	3
488	C	1	1

## Sheet: Variables
Variable	Question	Answer Choices	Code
C1	Is this person an Ebola survivor?
		No	0
		Yes	1
C2	Does this person live in an urban, town, or rural area?
		None	0
		Primary	1
		Junior Secondary	2
		Senior Secondary	3
		Vocational/Commercial/Nursing/Technical/Teaching	4
		University	5
C3	Is the respondent Male or Female?
		Female	0
		Male	1
D1	How old were you at your last birthday?
		[Open Response]
D2	What ethnic group do you belong to?
		Krio	1
		Fullah	2
		Kissi	3
		Kono	4
		Limba	5
		Loko	6
		Mandingo	7
		Mende	8
		Sherbro	9
		Temne	10
		Other Sierra Leone	95
		Other Foreign	96
D5	What religion are you?
		No religion	0
		Catholic	1
		Muslim	3
		Presbyterian	4
		Baptist	5
		Anglican	6
		Pentecostal	7
		Seventh Day Adventist	8
		Jehovah's Witnesses	9
		Church of Christ	10
		Indigenous Christian/AIC	11
		Other	12
E1.1	Does your household own any of the following?
	A. Bed with mattress	No	0
	B. Sofa set	Yes	1
	C. Table and chair(s)
	D. Television
	E. Radio
	G. Mobile phone
	H. Non-mobile phone
	I. Solar electricity panels
	J. Computer
	K. Motorcycle
	N. Power generator
	O. Refridgerator
	P. Electric iron
	Q. Electricity
	R. Metal roof
F2	Would you please tell me the number of male and female children you gave birth to who are still living?
	F2.1 Females alive
	F2.2 Males alive
M1	Are you married or living with a spouse/partner, or are you now widowed, divorced, or no longer living together?
		Married/living together	1
		Separated	2
		Divorced	3
		Widowed	4
		Never married	5
H1	Select all the signs and symptoms that are present now.
	A. Weight loss	No	0
	B. Fatigue/weakness	Yes	1
	C. Headaches
	D. Confusion
	E. Appetite loss
	F. Vision problems
	G. Hearing loss
	H. Heart problems
	I. Difficulty breathing
	J. Chest pain
	K. Stomach pain
	L. Diarrhea
	M. Decreased libido
	N. Joint pain
	O. Numbness of extremities
	P. Feeling suddenly scared for no reason
	Q. Loss of sexual interest of pleasure
	R. Difficulty falling asleep or staying asleep
	S. Feeling fearful
	T. Spells of terror or panic
	U. Trembling (tremors)
H2	For how many years has this been a problem for you?
		[Open Response]
H4	Rate how much this problem interferes now in your life.
		Does not interfere at all	1
		Interferes small	2
		Interferes a lot	3
